# Supplementary material for: Standardising and Assessing Digital Images for Use in Clinical Trials: A Practical, Reproducible Method That Blinds the Assessor to Treatment Allocation
Source: PLoS One. 2014 Nov 6;9(11):e110395. doi: 10.1371/journal.pone.0110395 (PMC4222834; doi:10.1371/journal.pone.0110395)
Supplement: Table S1 — Results of quality control (QC) check. When the QC check was adequate, all other fields were automatically completed as not applicable. Where the QC check score was not interpretable, the subsequent fields of exposure, focus and magnification were provided for the professional photographer to give reasons for the decision. (XLSX) [file pone.0110395.s001.xlsx]

## Sheet: Sheet1
image number	QC result	exposure	focus	magnification
9	adequate	not applicable	not applicable	not applicable
30	adequate	not applicable	not applicable	not applicable
51	adequate	not applicable	not applicable	not applicable
74	adequate	not applicable	not applicable	not applicable
76	adequate	not applicable	not applicable	not applicable
82	adequate	not applicable	not applicable	not applicable
87	adequate	not applicable	not applicable	not applicable
97	adequate	not applicable	not applicable	not applicable
99	adequate	not applicable	not applicable	not applicable
101	adequate	not applicable	not applicable	not applicable
103	adequate	not applicable	not applicable	not applicable
106	adequate	not applicable	not applicable	not applicable
107	adequate	not applicable	not applicable	not applicable
123	adequate	not applicable	not applicable	not applicable
132	adequate	not applicable	not applicable	not applicable
133	adequate	not applicable	not applicable	not applicable
143	adequate	not applicable	not applicable	not applicable
153	adequate	not applicable	not applicable	not applicable
156	adequate	not applicable	not applicable	not applicable
172	adequate	not applicable	not applicable	not applicable
180	adequate	not applicable	not applicable	not applicable
228	adequate	not applicable	not applicable	not applicable
232	adequate	not applicable	not applicable	not applicable
234	adequate	not applicable	not applicable	not applicable
296	adequate	not applicable	not applicable	not applicable
298	unable to be interpreted	too dark	lack of focus
305	adequate	not applicable	not applicable	not applicable
314	adequate	not applicable	not applicable	not applicable
318	adequate	not applicable	not applicable	not applicable
321	adequate	not applicable	not applicable	not applicable
342	adequate	not applicable	not applicable	not applicable
349	adequate	not applicable	not applicable	not applicable
350	adequate	not applicable	not applicable	not applicable
376	unable to be interpreted	too dark
382	adequate	not applicable	not applicable	not applicable
394	adequate	not applicable	not applicable	not applicable
419	adequate	not applicable	not applicable	not applicable
421	adequate	not applicable	not applicable	not applicable
436	unable to be interpreted	too dark
438	adequate	not applicable	not applicable	not applicable
441	adequate	not applicable	not applicable	not applicable
444	adequate	not applicable	not applicable	not applicable
453	adequate	not applicable	not applicable	not applicable
481	adequate	not applicable	not applicable	not applicable
485	unable to be interpreted		lack of focus
492	adequate	not applicable	not applicable	not applicable
499	adequate	not applicable	not applicable	not applicable
507	adequate	not applicable	not applicable	not applicable
521	adequate	not applicable	not applicable	not applicable
536	adequate	not applicable	not applicable	not applicable
540	adequate	not applicable	not applicable	not applicable
541	adequate	not applicable	not applicable	not applicable
550	adequate	not applicable	not applicable	not applicable
586	adequate	not applicable	not applicable	not applicable
629	adequate	not applicable	not applicable	not applicable
641	adequate	not applicable	not applicable	not applicable
642	adequate	not applicable	not applicable	not applicable
659	adequate	not applicable	not applicable	not applicable
666	adequate	not applicable	not applicable	not applicable
673	adequate	not applicable	not applicable	not applicable
691	adequate	not applicable	not applicable	not applicable
709	unable to be interpreted	too dark
716	adequate	not applicable	not applicable	not applicable
726	adequate	not applicable	not applicable	not applicable
729	adequate	not applicable	not applicable	not applicable
755	adequate	not applicable	not applicable	not applicable
766	adequate	not applicable	not applicable	not applicable
767	adequate	not applicable	not applicable	not applicable
772	adequate	not applicable	not applicable	not applicable
783	adequate	not applicable	not applicable	not applicable
785	adequate	not applicable	not applicable	not applicable
792	adequate	not applicable	not applicable	not applicable
808	adequate	not applicable	not applicable	not applicable
815	adequate	not applicable	not applicable	not applicable
830	adequate	not applicable	not applicable	not applicable
847	adequate	not applicable	not applicable	not applicable
852	adequate	not applicable	not applicable	not applicable
866	adequate	not applicable	not applicable	not applicable
888	adequate	not applicable	not applicable	not applicable
912	adequate	not applicable	not applicable	not applicable
923	adequate	not applicable	not applicable	not applicable
929	adequate	not applicable	not applicable	not applicable
932	adequate	not applicable	not applicable	not applicable
942	adequate	not applicable	not applicable	not applicable
957	adequate	not applicable	not applicable	not applicable
971	unable to be interpreted	too dark	lack of focus
986	adequate	not applicable	not applicable	not applicable
999	adequate	not applicable	not applicable	not applicable
1004	adequate	not applicable	not applicable	not applicable
1015	adequate	not applicable	not applicable	not applicable
1026	adequate	not applicable	not applicable	not applicable
1044	adequate	not applicable	not applicable	not applicable
1062	adequate	not applicable	not applicable	not applicable
1076	adequate	not applicable	not applicable	not applicable
1079	unable to be interpreted			incorrect magnification
1092	unable to be interpreted	too dark
1107	adequate	not applicable	not applicable	not applicable
1115	adequate	not applicable	not applicable	not applicable
1119	adequate	not applicable	not applicable	not applicable
1132	adequate	not applicable	not applicable	not applicable
1140	unable to be interpreted	too light	lack of focus
1200	adequate	not applicable	not applicable	not applicable
1207	adequate	not applicable	not applicable	not applicable
1223	adequate	not applicable	not applicable	not applicable
1226	adequate	not applicable	not applicable	not applicable
1237	adequate	not applicable	not applicable	not applicable
1254	adequate	not applicable	not applicable	not applicable
1281	adequate	not applicable	not applicable	not applicable
1289	adequate	not applicable	not applicable	not applicable
1302	adequate	not applicable	not applicable	not applicable
1334	adequate	not applicable	not applicable	not applicable
1343	adequate	not applicable	not applicable	not applicable
1355	adequate	not applicable	not applicable	not applicable
1379	adequate	not applicable	not applicable	not applicable
1389	adequate	not applicable	not applicable	not applicable
1398	adequate	not applicable	not applicable	not applicable
1406	adequate	not applicable	not applicable	not applicable
1410	adequate	not applicable	not applicable	not applicable
1412	adequate	not applicable	not applicable	not applicable
1438	adequate	not applicable	not applicable	not applicable
1443	adequate	not applicable	not applicable	not applicable
1462	adequate	not applicable	not applicable	not applicable
1468	adequate	not applicable	not applicable	not applicable
1498	adequate	not applicable	not applicable	not applicable
1503	adequate	not applicable	not applicable	not applicable
1513	adequate	not applicable	not applicable	not applicable
1532	adequate	not applicable	not applicable	not applicable
1535	adequate	not applicable	not applicable	not applicable
1551	adequate	not applicable	not applicable	not applicable
1553	adequate	not applicable	not applicable	not applicable
1574	adequate	not applicable	not applicable	not applicable
1577	adequate	not applicable	not applicable	not applicable
1579	adequate	not applicable	not applicable	not applicable
1582	adequate	not applicable	not applicable	not applicable
1587	adequate	not applicable	not applicable	not applicable
1594	adequate	not applicable	not applicable	not applicable
1597	unable to be interpreted	too dark
1601	adequate	not applicable	not applicable	not applicable
1626	adequate	not applicable	not applicable	not applicable
1639	adequate	not applicable	not applicable	not applicable
1659	adequate	not applicable	not applicable	not applicable
1673	adequate	not applicable	not applicable	not applicable
1680	adequate	not applicable	not applicable	not applicable
1701	adequate	not applicable	not applicable	not applicable
1710	adequate	not applicable	not applicable	not applicable
1742	adequate	not applicable	not applicable	not applicable
1744	adequate	not applicable	not applicable	not applicable
1750	adequate	not applicable	not applicable	not applicable
1757	adequate	not applicable	not applicable	not applicable
1766	adequate	not applicable	not applicable	not applicable
1779	adequate	not applicable	not applicable	not applicable
1787	adequate	not applicable	not applicable	not applicable
1796	adequate	not applicable	not applicable	not applicable
1824	adequate	not applicable	not applicable	not applicable
1844	adequate	not applicable	not applicable	not applicable
1860	adequate	not applicable	not applicable	not applicable
1874	adequate	not applicable	not applicable	not applicable
1886	adequate	not applicable	not applicable	not applicable
1915	adequate	not applicable	not applicable	not applicable
1919	adequate	not applicable	not applicable	not applicable
1927	adequate	not applicable	not applicable	not applicable
1944	adequate	not applicable	not applicable	not applicable
1953	adequate	not applicable	not applicable	not applicable
1956	adequate	not applicable	not applicable	not applicable
1981	adequate	not applicable	not applicable	not applicable
1987	adequate	not applicable	not applicable	not applicable
1994	adequate	not applicable	not applicable	not applicable
2003	adequate	not applicable	not applicable	not applicable
2017	adequate	not applicable	not applicable	not applicable
2046	adequate	not applicable	not applicable	not applicable
2066	adequate	not applicable	not applicable	not applicable
2081	adequate	not applicable	not applicable	not applicable
2092	adequate	not applicable	not applicable	not applicable
2102	adequate	not applicable	not applicable	not applicable
2120	adequate	not applicable	not applicable	not applicable
2129	adequate	not applicable	not applicable	not applicable
2132	adequate	not applicable	not applicable	not applicable
2135	adequate	not applicable	not applicable	not applicable
2136	adequate	not applicable	not applicable	not applicable
2148	adequate	not applicable	not applicable	not applicable
2149	adequate	not applicable	not applicable	not applicable
2158	adequate	not applicable	not applicable	not applicable
2170	adequate	not applicable	not applicable	not applicable
2180	adequate	not applicable	not applicable	not applicable
2189	adequate	not applicable	not applicable	not applicable
2194	adequate	not applicable	not applicable	not applicable
2195	adequate	not applicable	not applicable	not applicable
2217	adequate	not applicable	not applicable	not applicable
2218	adequate	not applicable	not applicable	not applicable
2225	adequate	not applicable	not applicable	not applicable
2234	adequate	not applicable	not applicable	not applicable
2255	adequate	not applicable	not applicable	not applicable
2256	adequate	not applicable	not applicable	not applicable
2274	adequate	not applicable	not applicable	not applicable
2288	adequate	not applicable	not applicable	not applicable
2310	adequate	not applicable	not applicable	not applicable
2313	adequate	not applicable	not applicable	not applicable
2318	adequate	not applicable	not applicable	not applicable
2332	adequate	not applicable	not applicable	not applicable
2356	adequate	not applicable	not applicable	not applicable
2359	unable to be interpreted		lack of focus
2362	adequate	not applicable	not applicable	not applicable
2366	adequate	not applicable	not applicable	not applicable
2369	adequate	not applicable	not applicable	not applicable
2373	adequate	not applicable	not applicable	not applicable
2374	adequate	not applicable	not applicable	not applicable
2379	adequate	not applicable	not applicable	not applicable
2384	adequate	not applicable	not applicable	not applicable
2393	adequate	not applicable	not applicable	not applicable
2445	adequate	not applicable	not applicable	not applicable
2457	adequate	not applicable	not applicable	not applicable
2479	adequate	not applicable	not applicable	not applicable
2491	adequate	not applicable	not applicable	not applicable
2495	adequate	not applicable	not applicable	not applicable
2496	adequate	not applicable	not applicable	not applicable
2531	unable to be interpreted		lack of focus
2537	adequate	not applicable	not applicable	not applicable
2550	adequate	not applicable	not applicable	not applicable
2564	adequate	not applicable	not applicable	not applicable
2570	adequate	not applicable	not applicable	not applicable
2578	adequate	not applicable	not applicable	not applicable
2586	adequate	not applicable	not applicable	not applicable
2588	adequate	not applicable	not applicable	not applicable
2594	adequate	not applicable	not applicable	not applicable
2599	adequate	not applicable	not applicable	not applicable
2607	adequate	not applicable	not applicable	not applicable
2618	adequate	not applicable	not applicable	not applicable
2622	adequate	not applicable	not applicable	not applicable
2639	adequate	not applicable	not applicable	not applicable
2662	adequate	not applicable	not applicable	not applicable
2663	adequate	not applicable	not applicable	not applicable
2668	adequate	not applicable	not applicable	not applicable
2669	adequate	not applicable	not applicable	not applicable
2699	adequate	not applicable	not applicable	not applicable
2706	adequate	not applicable	not applicable	not applicable
2707	adequate	not applicable	not applicable	not applicable
2718	adequate	not applicable	not applicable	not applicable
2729	adequate	not applicable	not applicable	not applicable
2737	adequate	not applicable	not applicable	not applicable
2744	adequate	not applicable	not applicable	not applicable
2751	adequate	not applicable	not applicable	not applicable
2752	adequate	not applicable	not applicable	not applicable
2778	adequate	not applicable	not applicable	not applicable
2787	adequate	not applicable	not applicable	not applicable
2809	adequate	not applicable	not applicable	not applicable
2816	adequate	not applicable	not applicable	not applicable
2826	adequate	not applicable	not applicable	not applicable
2828	adequate	not applicable	not applicable	not applicable
2832	adequate	not applicable	not applicable	not applicable
2834	adequate	not applicable	not applicable	not applicable
2855	adequate	not applicable	not applicable	not applicable
2875	adequate	not applicable	not applicable	not applicable
2891	adequate	not applicable	not applicable	not applicable
2902	adequate	not applicable	not applicable	not applicable
2908	adequate	not applicable	not applicable	not applicable
2937	adequate	not applicable	not applicable	not applicable
2938	adequate	not applicable	not applicable	not applicable
2947	unable to be interpreted	too dark
2954	adequate	not applicable	not applicable	not applicable
2966	adequate	not applicable	not applicable	not applicable
2969	adequate	not applicable	not applicable	not applicable
2975	adequate	not applicable	not applicable	not applicable
3026	adequate	not applicable	not applicable	not applicable
3028	adequate	not applicable	not applicable	not applicable
3040	adequate	not applicable	not applicable	not applicable
3045	adequate	not applicable	not applicable	not applicable
3053	adequate	not applicable	not applicable	not applicable
3069	adequate	not applicable	not applicable	not applicable
3076	adequate	not applicable	not applicable	not applicable
3081	adequate	not applicable	not applicable	not applicable
3085	adequate	not applicable	not applicable	not applicable
3092	adequate	not applicable	not applicable	not applicable
3105	adequate	not applicable	not applicable	not applicable
3116	adequate	not applicable	not applicable	not applicable
3122	adequate	not applicable	not applicable	not applicable
3123	adequate	not applicable	not applicable	not applicable
3135	adequate	not applicable	not applicable	not applicable
3142	adequate	not applicable	not applicable	not applicable
3161	adequate	not applicable	not applicable	not applicable
3184	adequate	not applicable	not applicable	not applicable
3188	adequate	not applicable	not applicable	not applicable
3204	adequate	not applicable	not applicable	not applicable
3207	adequate	not applicable	not applicable	not applicable
3209	adequate	not applicable	not applicable	not applicable
3211	adequate	not applicable	not applicable	not applicable
3277	adequate	not applicable	not applicable	not applicable
3280	adequate	not applicable	not applicable	not applicable
3291	adequate	not applicable	not applicable	not applicable
3299	adequate	not applicable	not applicable	not applicable
3341	adequate	not applicable	not applicable	not applicable
3380	adequate	not applicable	not applicable	not applicable
3384	adequate	not applicable	not applicable	not applicable
3390	adequate	not applicable	not applicable	not applicable
3425	adequate	not applicable	not applicable	not applicable
3435	adequate	not applicable	not applicable	not applicable
3441	adequate	not applicable	not applicable	not applicable
3442	adequate	not applicable	not applicable	not applicable
3457	adequate	not applicable	not applicable	not applicable
3508	adequate	not applicable	not applicable	not applicable
3513	adequate	not applicable	not applicable	not applicable
3519	adequate	not applicable	not applicable	not applicable
3535	adequate	not applicable	not applicable	not applicable
3557	adequate	not applicable	not applicable	not applicable
3563	adequate	not applicable	not applicable	not applicable
3564	unable to be interpreted		lack of focus	incorrect magnification
3566	adequate	not applicable	not applicable	not applicable
3607	adequate	not applicable	not applicable	not applicable
3617	adequate	not applicable	not applicable	not applicable
3624	adequate	not applicable	not applicable	not applicable
3654	adequate	not applicable	not applicable	not applicable
3657	adequate	not applicable	not applicable	not applicable
3659	adequate	not applicable	not applicable	not applicable
3664	adequate	not applicable	not applicable	not applicable
3667	adequate	not applicable	not applicable	not applicable
3673	adequate	not applicable	not applicable	not applicable
3677	adequate	not applicable	not applicable	not applicable
3680	adequate	not applicable	not applicable	not applicable
3690	adequate	not applicable	not applicable	not applicable
3700	adequate	not applicable	not applicable	not applicable
3707	adequate	not applicable	not applicable	not applicable
3708	adequate	not applicable	not applicable	not applicable
3709	adequate	not applicable	not applicable	not applicable
3711	adequate	not applicable	not applicable	not applicable
3714	adequate	not applicable	not applicable	not applicable
3717	adequate	not applicable	not applicable	not applicable
3721	adequate	not applicable	not applicable	not applicable
3731	adequate	not applicable	not applicable	not applicable
3738	adequate	not applicable	not applicable	not applicable
3740	adequate	not applicable	not applicable	not applicable
3754	adequate	not applicable	not applicable	not applicable
3756	adequate	not applicable	not applicable	not applicable
3765	adequate	not applicable	not applicable	not applicable
3783	adequate	not applicable	not applicable	not applicable
3794	adequate	not applicable	not applicable	not applicable
3799	adequate	not applicable	not applicable	not applicable
3805	adequate	not applicable	not applicable	not applicable
3808	adequate	not applicable	not applicable	not applicable
3809	adequate	not applicable	not applicable	not applicable
3818	adequate	not applicable	not applicable	not applicable
3845	adequate	not applicable	not applicable	not applicable
3853	adequate	not applicable	not applicable	not applicable
3876	adequate	not applicable	not applicable	not applicable
3888	adequate	not applicable	not applicable	not applicable
3892	adequate	not applicable	not applicable	not applicable
3926	adequate	not applicable	not applicable	not applicable
3928	adequate	not applicable	not applicable	not applicable
3936	adequate	not applicable	not applicable	not applicable
3946	adequate	not applicable	not applicable	not applicable
3947	adequate	not applicable	not applicable	not applicable
3948	adequate	not applicable	not applicable	not applicable
3965	adequate	not applicable	not applicable	not applicable
3967	adequate	not applicable	not applicable	not applicable
3971	adequate	not applicable	not applicable	not applicable
3974	adequate	not applicable	not applicable	not applicable
3979	adequate	not applicable	not applicable	not applicable
3980	adequate	not applicable	not applicable	not applicable
3985	adequate	not applicable	not applicable	not applicable
3992	adequate	not applicable	not applicable	not applicable
3997	adequate	not applicable	not applicable	not applicable
4013	adequate	not applicable	not applicable	not applicable
4032	adequate	not applicable	not applicable	not applicable
4036	adequate	not applicable	not applicable	not applicable
4071	unable to be interpreted		lack of focus
4072	adequate	not applicable	not applicable	not applicable
4078	adequate	not applicable	not applicable	not applicable
4087	unable to be interpreted	too dark
4147	adequate	not applicable	not applicable	not applicable
4181	adequate	not applicable	not applicable	not applicable
4183	adequate	not applicable	not applicable	not applicable
4195	adequate	not applicable	not applicable	not applicable
4196	adequate	not applicable	not applicable	not applicable
4200	adequate	not applicable	not applicable	not applicable
4221	adequate	not applicable	not applicable	not applicable
4244	adequate	not applicable	not applicable	not applicable
4245	adequate	not applicable	not applicable	not applicable
4282	adequate	not applicable	not applicable	not applicable
4284	adequate	not applicable	not applicable	not applicable
4292	adequate	not applicable	not applicable	not applicable
4307	adequate	not applicable	not applicable	not applicable
4315	adequate	not applicable	not applicable	not applicable
4336	adequate	not applicable	not applicable	not applicable
4340	adequate	not applicable	not applicable	not applicable
4342	adequate	not applicable	not applicable	not applicable
4351	adequate	not applicable	not applicable	not applicable
4360	adequate	not applicable	not applicable	not applicable
4369	adequate	not applicable	not applicable	not applicable
4370	unable to be interpreted	too dark
4373	adequate	not applicable	not applicable	not applicable
4377	adequate	not applicable	not applicable	not applicable
4389	adequate	not applicable	not applicable	not applicable
4392	adequate	not applicable	not applicable	not applicable
4396	adequate	not applicable	not applicable	not applicable
4404	adequate	not applicable	not applicable	not applicable
4407	adequate	not applicable	not applicable	not applicable
4408	adequate	not applicable	not applicable	not applicable
4455	adequate	not applicable	not applicable	not applicable
4473	adequate	not applicable	not applicable	not applicable
4491	adequate	not applicable	not applicable	not applicable
4494	adequate	not applicable	not applicable	not applicable
4496	adequate	not applicable	not applicable	not applicable
4497	adequate	not applicable	not applicable	not applicable
4508	adequate	not applicable	not applicable	not applicable
4531	adequate	not applicable	not applicable	not applicable
4539	adequate	not applicable	not applicable	not applicable
4562	adequate	not applicable	not applicable	not applicable
4571	adequate	not applicable	not applicable	not applicable
4576	adequate	not applicable	not applicable	not applicable
4577	adequate	not applicable	not applicable	not applicable
4610	adequate	not applicable	not applicable	not applicable
4631	adequate	not applicable	not applicable	not applicable
4644	adequate	not applicable	not applicable	not applicable
4669	adequate	not applicable	not applicable	not applicable
4680	unable to be interpreted	too dark
4689	adequate	not applicable	not applicable	not applicable
4694	adequate	not applicable	not applicable	not applicable
4732	adequate	not applicable	not applicable	not applicable
4751	adequate	not applicable	not applicable	not applicable
4754	adequate	not applicable	not applicable	not applicable
4758	adequate	not applicable	not applicable	not applicable
4765	unable to be interpreted	too dark
4770	adequate	not applicable	not applicable	not applicable
4774	adequate	not applicable	not applicable	not applicable
4781	adequate	not applicable	not applicable	not applicable
4794	adequate	not applicable	not applicable	not applicable
4813	adequate	not applicable	not applicable	not applicable
4817	adequate	not applicable	not applicable	not applicable
4832	adequate	not applicable	not applicable	not applicable
4841	adequate	not applicable	not applicable	not applicable
4855	adequate	not applicable	not applicable	not applicable
4871	adequate	not applicable	not applicable	not applicable
4882	adequate	not applicable	not applicable	not applicable
4884	adequate	not applicable	not applicable	not applicable
4888	adequate	not applicable	not applicable	not applicable
4920	adequate	not applicable	not applicable	not applicable
4934	unable to be interpreted	too light
4937	adequate	not applicable	not applicable	not applicable
4950	adequate	not applicable	not applicable	not applicable
4975	adequate	not applicable	not applicable	not applicable
4977	adequate	not applicable	not applicable	not applicable
4986	adequate	not applicable	not applicable	not applicable
4988	adequate	not applicable	not applicable	not applicable
4999	adequate	not applicable	not applicable	not applicable
5015	adequate	not applicable	not applicable	not applicable
5021	adequate	not applicable	not applicable	not applicable
5022	adequate	not applicable	not applicable	not applicable
5056	adequate	not applicable	not applicable	not applicable
5066	adequate	not applicable	not applicable	not applicable
5067	adequate	not applicable	not applicable	not applicable
5092	adequate	not applicable	not applicable	not applicable
5101	unable to be interpreted	too dark
5108	adequate	not applicable	not applicable	not applicable
5110	adequate	not applicable	not applicable	not applicable
5116	adequate	not applicable	not applicable	not applicable
5128	adequate	not applicable	not applicable	not applicable
5141	adequate	not applicable	not applicable	not applicable
5144	adequate	not applicable	not applicable	not applicable
5149	adequate	not applicable	not applicable	not applicable
5167	adequate	not applicable	not applicable	not applicable
5176	adequate	not applicable	not applicable	not applicable
5177	adequate	not applicable	not applicable	not applicable
5192	adequate	not applicable	not applicable	not applicable
5194	adequate	not applicable	not applicable	not applicable
5199	adequate	not applicable	not applicable	not applicable
5202	adequate	not applicable	not applicable	not applicable
5212	adequate	not applicable	not applicable	not applicable
5222	adequate	not applicable	not applicable	not applicable
5224	adequate	not applicable	not applicable	not applicable
5233	adequate	not applicable	not applicable	not applicable
5254	adequate	not applicable	not applicable	not applicable
5258	unable to be interpreted	too light
5265	adequate	not applicable	not applicable	not applicable
5284	adequate	not applicable	not applicable	not applicable
5299	adequate	not applicable	not applicable	not applicable
5310	adequate	not applicable	not applicable	not applicable
5315	adequate	not applicable	not applicable	not applicable
5328	adequate	not applicable	not applicable	not applicable
5351	adequate	not applicable	not applicable	not applicable
5354	adequate	not applicable	not applicable	not applicable
5376	adequate	not applicable	not applicable	not applicable
5382	adequate	not applicable	not applicable	not applicable
5383	adequate	not applicable	not applicable	not applicable
5406	adequate	not applicable	not applicable	not applicable
5407	adequate	not applicable	not applicable	not applicable
5425	adequate	not applicable	not applicable	not applicable
5431	adequate	not applicable	not applicable	not applicable
5444	adequate	not applicable	not applicable	not applicable
5452	adequate	not applicable	not applicable	not applicable
5453	adequate	not applicable	not applicable	not applicable
5471	adequate	not applicable	not applicable	not applicable
5476	adequate	not applicable	not applicable	not applicable
5485	adequate	not applicable	not applicable	not applicable
5488	adequate	not applicable	not applicable	not applicable
5496	adequate	not applicable	not applicable	not applicable
5532	adequate	not applicable	not applicable	not applicable
5550	adequate	not applicable	not applicable	not applicable
5561	adequate	not applicable	not applicable	not applicable
5563	adequate	not applicable	not applicable	not applicable
5578	adequate	not applicable	not applicable	not applicable
5593	adequate	not applicable	not applicable	not applicable
5603	adequate	not applicable	not applicable	not applicable
5618	adequate	not applicable	not applicable	not applicable
5631	adequate	not applicable	not applicable	not applicable
5667	adequate	not applicable	not applicable	not applicable
5669	adequate	not applicable	not applicable	not applicable
5670	adequate	not applicable	not applicable	not applicable
5682	adequate	not applicable	not applicable	not applicable
5705	adequate	not applicable	not applicable	not applicable
5716	adequate	not applicable	not applicable	not applicable
5717	adequate	not applicable	not applicable	not applicable
5723	adequate	not applicable	not applicable	not applicable
5730	adequate	not applicable	not applicable	not applicable
5748	adequate	not applicable	not applicable	not applicable
5760	adequate	not applicable	not applicable	not applicable
5761	adequate	not applicable	not applicable	not applicable
5773	adequate	not applicable	not applicable	not applicable
5805	adequate	not applicable	not applicable	not applicable
5807	adequate	not applicable	not applicable	not applicable
5809	adequate	not applicable	not applicable	not applicable
5817	adequate	not applicable	not applicable	not applicable
5818	adequate	not applicable	not applicable	not applicable
5863	adequate	not applicable	not applicable	not applicable
5881	adequate	not applicable	not applicable	not applicable
5888	adequate	not applicable	not applicable	not applicable
5890	adequate	not applicable	not applicable	not applicable
5898	adequate	not applicable	not applicable	not applicable
5901	adequate	not applicable	not applicable	not applicable
5911	adequate	not applicable	not applicable	not applicable
5953	adequate	not applicable	not applicable	not applicable
5954	adequate	not applicable	not applicable	not applicable
5972	adequate	not applicable	not applicable	not applicable
5990	adequate	not applicable	not applicable	not applicable
5999	unable to be interpreted		lack of focus
6008	adequate	not applicable	not applicable	not applicable
6036	adequate	not applicable	not applicable	not applicable
6053	adequate	not applicable	not applicable	not applicable
6059	adequate	not applicable	not applicable	not applicable
6063	adequate	not applicable	not applicable	not applicable
6064	adequate	not applicable	not applicable	not applicable
6065	unable to be interpreted		lack of focus
6079	adequate	not applicable	not applicable	not applicable
6088	adequate	not applicable	not applicable	not applicable
6102	adequate	not applicable	not applicable	not applicable
6116	adequate	not applicable	not applicable	not applicable
6122	adequate	not applicable	not applicable	not applicable
6125	adequate	not applicable	not applicable	not applicable
6146	adequate	not applicable	not applicable	not applicable
6148	adequate	not applicable	not applicable	not applicable
6149	adequate	not applicable	not applicable	not applicable
6174	adequate	not applicable	not applicable	not applicable
6176	adequate	not applicable	not applicable	not applicable
6179	adequate	not applicable	not applicable	not applicable
6202	unable to be interpreted	too light
6205	adequate	not applicable	not applicable	not applicable
6219	adequate	not applicable	not applicable	not applicable
6221	adequate	not applicable	not applicable	not applicable
6224	adequate	not applicable	not applicable	not applicable
6259	adequate	not applicable	not applicable	not applicable
6265	adequate	not applicable	not applicable	not applicable
6266	adequate	not applicable	not applicable	not applicable
6291	unable to be interpreted	too dark
6308	adequate	not applicable	not applicable	not applicable
6323	adequate	not applicable	not applicable	not applicable
6326	adequate	not applicable	not applicable	not applicable
6364	adequate	not applicable	not applicable	not applicable
6382	adequate	not applicable	not applicable	not applicable
6388	adequate	not applicable	not applicable	not applicable
6393	adequate	not applicable	not applicable	not applicable
6404	adequate	not applicable	not applicable	not applicable
6413	adequate	not applicable	not applicable	not applicable
6432	adequate	not applicable	not applicable	not applicable
6436	unable to be interpreted	too dark
6446	adequate	not applicable	not applicable	not applicable
6447	adequate	not applicable	not applicable	not applicable
6451	adequate	not applicable	not applicable	not applicable
6454	adequate	not applicable	not applicable	not applicable
6468	adequate	not applicable	not applicable	not applicable
6478	adequate	not applicable	not applicable	not applicable
6481	adequate	not applicable	not applicable	not applicable
6497	adequate	not applicable	not applicable	not applicable
6500	adequate	not applicable	not applicable	not applicable
6509	adequate	not applicable	not applicable	not applicable
6523	adequate	not applicable	not applicable	not applicable
6547	adequate	not applicable	not applicable	not applicable
6548	adequate	not applicable	not applicable	not applicable
6557	adequate	not applicable	not applicable	not applicable
6559	adequate	not applicable	not applicable	not applicable
6574	adequate	not applicable	not applicable	not applicable
6584	adequate	not applicable	not applicable	not applicable
6593	adequate	not applicable	not applicable	not applicable
6615	adequate	not applicable	not applicable	not applicable
6624	adequate	not applicable	not applicable	not applicable
6645	adequate	not applicable	not applicable	not applicable
6666	adequate	not applicable	not applicable	not applicable
6676	adequate	not applicable	not applicable	not applicable
6690	adequate	not applicable	not applicable	not applicable
6692	adequate	not applicable	not applicable	not applicable
6716	adequate	not applicable	not applicable	not applicable
6720	adequate	not applicable	not applicable	not applicable
6736	unable to be interpreted	too dark
6742	adequate	not applicable	not applicable	not applicable
6760	adequate	not applicable	not applicable	not applicable
6761	adequate	not applicable	not applicable	not applicable
6768	adequate	not applicable	not applicable	not applicable
6796	adequate	not applicable	not applicable	not applicable
6803	adequate	not applicable	not applicable	not applicable
6816	adequate	not applicable	not applicable	not applicable
6818	adequate	not applicable	not applicable	not applicable
6822	adequate	not applicable	not applicable	not applicable
6827	adequate	not applicable	not applicable	not applicable
6840	adequate	not applicable	not applicable	not applicable
6885	adequate	not applicable	not applicable	not applicable
6914	adequate	not applicable	not applicable	not applicable
6928	adequate	not applicable	not applicable	not applicable
6934	adequate	not applicable	not applicable	not applicable
6944	adequate	not applicable	not applicable	not applicable
6951	adequate	not applicable	not applicable	not applicable
6968	adequate	not applicable	not applicable	not applicable
6972	adequate	not applicable	not applicable	not applicable
6978	adequate	not applicable	not applicable	not applicable
7007	adequate	not applicable	not applicable	not applicable
7013	adequate	not applicable	not applicable	not applicable
7015	adequate	not applicable	not applicable	not applicable
7020	adequate	not applicable	not applicable	not applicable
7030	adequate	not applicable	not applicable	not applicable
7067	adequate	not applicable	not applicable	not applicable
7072	adequate	not applicable	not applicable	not applicable
7074	adequate	not applicable	not applicable	not applicable
7090	adequate	not applicable	not applicable	not applicable
7092	adequate	not applicable	not applicable	not applicable
7098	adequate	not applicable	not applicable	not applicable
7109	adequate	not applicable	not applicable	not applicable
7120	adequate	not applicable	not applicable	not applicable
7148	adequate	not applicable	not applicable	not applicable
7149	adequate	not applicable	not applicable	not applicable
7151	adequate	not applicable	not applicable	not applicable
7155	adequate	not applicable	not applicable	not applicable
7156	adequate	not applicable	not applicable	not applicable
7174	adequate	not applicable	not applicable	not applicable
7190	adequate	not applicable	not applicable	not applicable
7198	adequate	not applicable	not applicable	not applicable
7203	adequate	not applicable	not applicable	not applicable
7210	adequate	not applicable	not applicable	not applicable
7219	adequate	not applicable	not applicable	not applicable
7243	adequate	not applicable	not applicable	not applicable
7264	unable to be interpreted	too dark	lack of focus
7275	adequate	not applicable	not applicable	not applicable
7307	adequate	not applicable	not applicable	not applicable
7323	adequate	not applicable	not applicable	not applicable
7334	adequate	not applicable	not applicable	not applicable
7336	adequate	not applicable	not applicable	not applicable
7338	adequate	not applicable	not applicable	not applicable
7350	adequate	not applicable	not applicable	not applicable
7371	adequate	not applicable	not applicable	not applicable
7374	adequate	not applicable	not applicable	not applicable
7391	adequate	not applicable	not applicable	not applicable
7396	adequate	not applicable	not applicable	not applicable
7405	adequate	not applicable	not applicable	not applicable
7428	adequate	not applicable	not applicable	not applicable
7433	adequate	not applicable	not applicable	not applicable
7438	adequate	not applicable	not applicable	not applicable
7443	adequate	not applicable	not applicable	not applicable
7447	adequate	not applicable	not applicable	not applicable
7452	adequate	not applicable	not applicable	not applicable
7480	adequate	not applicable	not applicable	not applicable
7481	adequate	not applicable	not applicable	not applicable
7492	adequate	not applicable	not applicable	not applicable
7502	adequate	not applicable	not applicable	not applicable
7514	adequate	not applicable	not applicable	not applicable
7516	adequate	not applicable	not applicable	not applicable
7526	adequate	not applicable	not applicable	not applicable
7547	adequate	not applicable	not applicable	not applicable
7569	adequate	not applicable	not applicable	not applicable
7573	adequate	not applicable	not applicable	not applicable
7584	adequate	not applicable	not applicable	not applicable
7593	adequate	not applicable	not applicable	not applicable
7602	adequate	not applicable	not applicable	not applicable
7605	adequate	not applicable	not applicable	not applicable
7655	adequate	not applicable	not applicable	not applicable
7707	adequate	not applicable	not applicable	not applicable
7713	adequate	not applicable	not applicable	not applicable
7717	adequate	not applicable	not applicable	not applicable
7727	adequate	not applicable	not applicable	not applicable
7745	adequate	not applicable	not applicable	not applicable
7758	adequate	not applicable	not applicable	not applicable
7770	adequate	not applicable	not applicable	not applicable
7771	adequate	not applicable	not applicable	not applicable
7772	adequate	not applicable	not applicable	not applicable
7773	adequate	not applicable	not applicable	not applicable
7784	adequate	not applicable	not applicable	not applicable
7799	adequate	not applicable	not applicable	not applicable
7832	adequate	not applicable	not applicable	not applicable
7833	adequate	not applicable	not applicable	not applicable
7837	adequate	not applicable	not applicable	not applicable
7866	adequate	not applicable	not applicable	not applicable
7882	adequate	not applicable	not applicable	not applicable
7903	adequate	not applicable	not applicable	not applicable
7904	adequate	not applicable	not applicable	not applicable
7907	adequate	not applicable	not applicable	not applicable
7914	adequate	not applicable	not applicable	not applicable
7939	adequate	not applicable	not applicable	not applicable
7946	adequate	not applicable	not applicable	not applicable
7949	adequate	not applicable	not applicable	not applicable
7967	adequate	not applicable	not applicable	not applicable
7973	adequate	not applicable	not applicable	not applicable
7977	adequate	not applicable	not applicable	not applicable
7986	adequate	not applicable	not applicable	not applicable
8008	adequate	not applicable	not applicable	not applicable
8050	adequate	not applicable	not applicable	not applicable
8069	adequate	not applicable	not applicable	not applicable
8085	adequate	not applicable	not applicable	not applicable
8119	adequate	not applicable	not applicable	not applicable
8130	adequate	not applicable	not applicable	not applicable
8143	adequate	not applicable	not applicable	not applicable
8164	adequate	not applicable	not applicable	not applicable
8172	adequate	not applicable	not applicable	not applicable
8175	adequate	not applicable	not applicable	not applicable
8179	adequate	not applicable	not applicable	not applicable
8200	adequate	not applicable	not applicable	not applicable
8220	adequate	not applicable	not applicable	not applicable
8236	adequate	not applicable	not applicable	not applicable
8237	unable to be interpreted	too light
8238	adequate	not applicable	not applicable	not applicable
8243	adequate	not applicable	not applicable	not applicable
8258	adequate	not applicable	not applicable	not applicable
8278	adequate	not applicable	not applicable	not applicable
8296	adequate	not applicable	not applicable	not applicable
8299	adequate	not applicable	not applicable	not applicable
8307	adequate	not applicable	not applicable	not applicable
8319	adequate	not applicable	not applicable	not applicable
8331	adequate	not applicable	not applicable	not applicable
8335	adequate	not applicable	not applicable	not applicable
8337	adequate	not applicable	not applicable	not applicable
8350	adequate	not applicable	not applicable	not applicable
8351	adequate	not applicable	not applicable	not applicable
8362	adequate	not applicable	not applicable	not applicable
8368	adequate	not applicable	not applicable	not applicable
8381	adequate	not applicable	not applicable	not applicable
8397	adequate	not applicable	not applicable	not applicable
8419	adequate	not applicable	not applicable	not applicable
8423	adequate	not applicable	not applicable	not applicable
8445	adequate	not applicable	not applicable	not applicable
8454	adequate	not applicable	not applicable	not applicable
8461	adequate	not applicable	not applicable	not applicable
8476	adequate	not applicable	not applicable	not applicable
8485	adequate	not applicable	not applicable	not applicable
8496	adequate	not applicable	not applicable	not applicable
8508	adequate	not applicable	not applicable	not applicable
8512	adequate	not applicable	not applicable	not applicable
8516	adequate	not applicable	not applicable	not applicable
8519	adequate	not applicable	not applicable	not applicable
8520	adequate	not applicable	not applicable	not applicable
8530	adequate	not applicable	not applicable	not applicable
8547	adequate	not applicable	not applicable	not applicable
8552	adequate	not applicable	not applicable	not applicable
8562	adequate	not applicable	not applicable	not applicable
8576	adequate	not applicable	not applicable	not applicable
8585	adequate	not applicable	not applicable	not applicable
8595	adequate	not applicable	not applicable	not applicable
8599	adequate	not applicable	not applicable	not applicable
8651	adequate	not applicable	not applicable	not applicable
8659	adequate	not applicable	not applicable	not applicable
8660	adequate	not applicable	not applicable	not applicable
8661	adequate	not applicable	not applicable	not applicable
8666	adequate	not applicable	not applicable	not applicable
8679	adequate	not applicable	not applicable	not applicable
8696	adequate	not applicable	not applicable	not applicable
8708	adequate	not applicable	not applicable	not applicable
8723	adequate	not applicable	not applicable	not applicable
8756	adequate	not applicable	not applicable	not applicable
8802	adequate	not applicable	not applicable	not applicable
8823	adequate	not applicable	not applicable	not applicable
8827	adequate	not applicable	not applicable	not applicable
8838	adequate	not applicable	not applicable	not applicable
8874	adequate	not applicable	not applicable	not applicable
8901	adequate	not applicable	not applicable	not applicable
8958	adequate	not applicable	not applicable	not applicable
8969	adequate	not applicable	not applicable	not applicable
8984	adequate	not applicable	not applicable	not applicable
9050	adequate	not applicable	not applicable	not applicable
9067	adequate	not applicable	not applicable	not applicable
9101	adequate	not applicable	not applicable	not applicable
9105	adequate	not applicable	not applicable	not applicable
9108	adequate	not applicable	not applicable	not applicable
9171	adequate	not applicable	not applicable	not applicable
9173	adequate	not applicable	not applicable	not applicable
9190	adequate	not applicable	not applicable	not applicable
9203	adequate	not applicable	not applicable	not applicable
9212	adequate	not applicable	not applicable	not applicable
9222	adequate	not applicable	not applicable	not applicable
9236	adequate	not applicable	not applicable	not applicable
9241	adequate	not applicable	not applicable	not applicable
9279	adequate	not applicable	not applicable	not applicable
9280	adequate	not applicable	not applicable	not applicable
9282	adequate	not applicable	not applicable	not applicable
9295	adequate	not applicable	not applicable	not applicable
9296	adequate	not applicable	not applicable	not applicable
9307	adequate	not applicable	not applicable	not applicable
9312	adequate	not applicable	not applicable	not applicable
9317	adequate	not applicable	not applicable	not applicable
9337	adequate	not applicable	not applicable	not applicable
9344	adequate	not applicable	not applicable	not applicable
9345	adequate	not applicable	not applicable	not applicable
9350	adequate	not applicable	not applicable	not applicable
9431	adequate	not applicable	not applicable	not applicable
9432	adequate	not applicable	not applicable	not applicable
9457	adequate	not applicable	not applicable	not applicable
9479	adequate	not applicable	not applicable	not applicable
9488	adequate	not applicable	not applicable	not applicable
9498	adequate	not applicable	not applicable	not applicable
9518	adequate	not applicable	not applicable	not applicable
9525	adequate	not applicable	not applicable	not applicable
9532	unable to be interpreted	too light
9533	unable to be interpreted	too light
9537	adequate	not applicable	not applicable	not applicable
9538	adequate	not applicable	not applicable	not applicable
9589	adequate	not applicable	not applicable	not applicable
9604	adequate	not applicable	not applicable	not applicable
9606	adequate	not applicable	not applicable	not applicable
9615	adequate	not applicable	not applicable	not applicable
9622	adequate	not applicable	not applicable	not applicable
9629	adequate	not applicable	not applicable	not applicable
9665	adequate	not applicable	not applicable	not applicable
9670	adequate	not applicable	not applicable	not applicable
9686	adequate	not applicable	not applicable	not applicable
9692	adequate	not applicable	not applicable	not applicable
9702	adequate	not applicable	not applicable	not applicable
9715	adequate	not applicable	not applicable	not applicable
9724	adequate	not applicable	not applicable	not applicable
9738	adequate	not applicable	not applicable	not applicable
9746	adequate	not applicable	not applicable	not applicable
9747	adequate	not applicable	not applicable	not applicable
9749	adequate	not applicable	not applicable	not applicable
9755	adequate	not applicable	not applicable	not applicable
9785	adequate	not applicable	not applicable	not applicable
9789	adequate	not applicable	not applicable	not applicable
9792	adequate	not applicable	not applicable	not applicable
9793	adequate	not applicable	not applicable	not applicable
9801	unable to be interpreted		lack of focus
9812	adequate	not applicable	not applicable	not applicable
9814	adequate	not applicable	not applicable	not applicable
9817	adequate	not applicable	not applicable	not applicable
9825	adequate	not applicable	not applicable	not applicable
9844	adequate	not applicable	not applicable	not applicable
9891	unable to be interpreted		lack of focus
9892	adequate	not applicable	not applicable	not applicable
9893	adequate	not applicable	not applicable	not applicable
9901	adequate	not applicable	not applicable	not applicable
9908	adequate	not applicable	not applicable	not applicable
9919	adequate	not applicable	not applicable	not applicable
9925	adequate	not applicable	not applicable	not applicable
9949	adequate	not applicable	not applicable	not applicable
9963	adequate	not applicable	not applicable	not applicable
9965	adequate	not applicable	not applicable	not applicable
9981	unable to be interpreted		lack of focus
9985	adequate	not applicable	not applicable	not applicable
10009	adequate	not applicable	not applicable	not applicable
10015	adequate	not applicable	not applicable	not applicable
10024	adequate	not applicable	not applicable	not applicable
10025	adequate	not applicable	not applicable	not applicable
10032	adequate	not applicable	not applicable	not applicable
10076	adequate	not applicable	not applicable	not applicable
10134	adequate	not applicable	not applicable	not applicable
10200	adequate	not applicable	not applicable	not applicable
10209	adequate	not applicable	not applicable	not applicable
10258	adequate	not applicable	not applicable	not applicable
10259	adequate	not applicable	not applicable	not applicable
10294	adequate	not applicable	not applicable	not applicable
10300	adequate	not applicable	not applicable	not applicable
10303	adequate	not applicable	not applicable	not applicable
10305	adequate	not applicable	not applicable	not applicable
10320	adequate	not applicable	not applicable	not applicable
10322	adequate	not applicable	not applicable	not applicable
10348	adequate	not applicable	not applicable	not applicable
10352	adequate	not applicable	not applicable	not applicable
10353	adequate	not applicable	not applicable	not applicable
10362	adequate	not applicable	not applicable	not applicable
10363	adequate	not applicable	not applicable	not applicable
10376	adequate	not applicable	not applicable	not applicable
10394	adequate	not applicable	not applicable	not applicable
10400	adequate	not applicable	not applicable	not applicable
10404	adequate	not applicable	not applicable	not applicable
10406	adequate	not applicable	not applicable	not applicable
10408	adequate	not applicable	not applicable	not applicable
10427	adequate	not applicable	not applicable	not applicable
10431	adequate	not applicable	not applicable	not applicable
10454	adequate	not applicable	not applicable	not applicable
10498	adequate	not applicable	not applicable	not applicable
10507	unable to be interpreted		lack of focus
10532	adequate	not applicable	not applicable	not applicable
10547	adequate	not applicable	not applicable	not applicable
10602	unable to be interpreted	too dark
10608	adequate	not applicable	not applicable	not applicable
10633	adequate	not applicable	not applicable	not applicable
10649	adequate	not applicable	not applicable	not applicable
10652	adequate	not applicable	not applicable	not applicable
10683	adequate	not applicable	not applicable	not applicable
10685	adequate	not applicable	not applicable	not applicable
10688	adequate	not applicable	not applicable	not applicable
10690	adequate	not applicable	not applicable	not applicable
10708	adequate	not applicable	not applicable	not applicable
10723	adequate	not applicable	not applicable	not applicable
10750	adequate	not applicable	not applicable	not applicable
10753	unable to be interpreted	too dark
10760	adequate	not applicable	not applicable	not applicable
10764	adequate	not applicable	not applicable	not applicable
10775	adequate	not applicable	not applicable	not applicable
10776	adequate	not applicable	not applicable	not applicable
10820	adequate	not applicable	not applicable	not applicable
10825	adequate	not applicable	not applicable	not applicable
10841	adequate	not applicable	not applicable	not applicable
10849	adequate	not applicable	not applicable	not applicable
10865	unable to be interpreted	too light
10867	adequate	not applicable	not applicable	not applicable
10871	adequate	not applicable	not applicable	not applicable
10882	adequate	not applicable	not applicable	not applicable
10886	adequate	not applicable	not applicable	not applicable
10889	adequate	not applicable	not applicable	not applicable
10903	adequate	not applicable	not applicable	not applicable
10914	adequate	not applicable	not applicable	not applicable
10917	adequate	not applicable	not applicable	not applicable
10923	adequate	not applicable	not applicable	not applicable
10927	adequate	not applicable	not applicable	not applicable
10930	adequate	not applicable	not applicable	not applicable
10931	adequate	not applicable	not applicable	not applicable
10943	adequate	not applicable	not applicable	not applicable
10946	adequate	not applicable	not applicable	not applicable
10949	adequate	not applicable	not applicable	not applicable
10956	adequate	not applicable	not applicable	not applicable
10971	adequate	not applicable	not applicable	not applicable
11006	adequate	not applicable	not applicable	not applicable
11007	adequate	not applicable	not applicable	not applicable
11021	adequate	not applicable	not applicable	not applicable
11025	adequate	not applicable	not applicable	not applicable
11042	adequate	not applicable	not applicable	not applicable
11061	adequate	not applicable	not applicable	not applicable
11062	adequate	not applicable	not applicable	not applicable
11094	adequate	not applicable	not applicable	not applicable
11108	adequate	not applicable	not applicable	not applicable
11109	adequate	not applicable	not applicable	not applicable
11116	adequate	not applicable	not applicable	not applicable
11118	adequate	not applicable	not applicable	not applicable
11122	adequate	not applicable	not applicable	not applicable
11125	adequate	not applicable	not applicable	not applicable
11163	adequate	not applicable	not applicable	not applicable
11164	adequate	not applicable	not applicable	not applicable
11183	adequate	not applicable	not applicable	not applicable
11186	adequate	not applicable	not applicable	not applicable
11198	adequate	not applicable	not applicable	not applicable
11206	adequate	not applicable	not applicable	not applicable
11221	adequate	not applicable	not applicable	not applicable
11226	adequate	not applicable	not applicable	not applicable
11237	adequate	not applicable	not applicable	not applicable
11244	adequate	not applicable	not applicable	not applicable
11252	adequate	not applicable	not applicable	not applicable
11274	adequate	not applicable	not applicable	not applicable
11282	adequate	not applicable	not applicable	not applicable
11286	adequate	not applicable	not applicable	not applicable
11292	adequate	not applicable	not applicable	not applicable
11309	adequate	not applicable	not applicable	not applicable
11310	adequate	not applicable	not applicable	not applicable
11317	adequate	not applicable	not applicable	not applicable
11322	adequate	not applicable	not applicable	not applicable
11323	adequate	not applicable	not applicable	not applicable
11339	adequate	not applicable	not applicable	not applicable
11343	adequate	not applicable	not applicable	not applicable
11362	adequate	not applicable	not applicable	not applicable
11363	adequate	not applicable	not applicable	not applicable
11364	adequate	not applicable	not applicable	not applicable
11369	adequate	not applicable	not applicable	not applicable
11375	adequate	not applicable	not applicable	not applicable
11406	adequate	not applicable	not applicable	not applicable
11409	adequate	not applicable	not applicable	not applicable
11423	adequate	not applicable	not applicable	not applicable
11430	adequate	not applicable	not applicable	not applicable
11435	adequate	not applicable	not applicable	not applicable
11441	adequate	not applicable	not applicable	not applicable
11444	adequate	not applicable	not applicable	not applicable
11446	adequate	not applicable	not applicable	not applicable
11456	adequate	not applicable	not applicable	not applicable
11459	adequate	not applicable	not applicable	not applicable
11473	adequate	not applicable	not applicable	not applicable
11500	adequate	not applicable	not applicable	not applicable
11523	adequate	not applicable	not applicable	not applicable
11556	adequate	not applicable	not applicable	not applicable
11567	adequate	not applicable	not applicable	not applicable
11568	adequate	not applicable	not applicable	not applicable
11577	adequate	not applicable	not applicable	not applicable
11579	adequate	not applicable	not applicable	not applicable
11600	adequate	not applicable	not applicable	not applicable
11605	adequate	not applicable	not applicable	not applicable
11617	adequate	not applicable	not applicable	not applicable
11618	adequate	not applicable	not applicable	not applicable
11633	adequate	not applicable	not applicable	not applicable
11638	adequate	not applicable	not applicable	not applicable
11676	adequate	not applicable	not applicable	not applicable
11685	adequate	not applicable	not applicable	not applicable
11689	adequate	not applicable	not applicable	not applicable
11697	adequate	not applicable	not applicable	not applicable
11704	adequate	not applicable	not applicable	not applicable
11725	adequate	not applicable	not applicable	not applicable
11743	adequate	not applicable	not applicable	not applicable
11789	adequate	not applicable	not applicable	not applicable
11802	adequate	not applicable	not applicable	not applicable
11808	adequate	not applicable	not applicable	not applicable
11842	adequate	not applicable	not applicable	not applicable
11845	adequate	not applicable	not applicable	not applicable
11851	adequate	not applicable	not applicable	not applicable
11875	adequate	not applicable	not applicable	not applicable
11876	adequate	not applicable	not applicable	not applicable
11877	adequate	not applicable	not applicable	not applicable
11881	adequate	not applicable	not applicable	not applicable
11898	adequate	not applicable	not applicable	not applicable
11902	adequate	not applicable	not applicable	not applicable
11916	adequate	not applicable	not applicable	not applicable
11931	adequate	not applicable	not applicable	not applicable
11942	adequate	not applicable	not applicable	not applicable
11960	adequate	not applicable	not applicable	not applicable
11961	adequate	not applicable	not applicable	not applicable
11969	adequate	not applicable	not applicable	not applicable
11972	adequate	not applicable	not applicable	not applicable
11982	adequate	not applicable	not applicable	not applicable
11987	adequate	not applicable	not applicable	not applicable
11993	adequate	not applicable	not applicable	not applicable
12000	adequate	not applicable	not applicable	not applicable
12031	adequate	not applicable	not applicable	not applicable
12038	adequate	not applicable	not applicable	not applicable
12056	adequate	not applicable	not applicable	not applicable
12065	adequate	not applicable	not applicable	not applicable
12066	adequate	not applicable	not applicable	not applicable
12091	adequate	not applicable	not applicable	not applicable
12097	adequate	not applicable	not applicable	not applicable
12100	adequate	not applicable	not applicable	not applicable
12103	adequate	not applicable	not applicable	not applicable
12120	adequate	not applicable	not applicable	not applicable
12128	adequate	not applicable	not applicable	not applicable
12157	adequate	not applicable	not applicable	not applicable
12168	adequate	not applicable	not applicable	not applicable
12171	adequate	not applicable	not applicable	not applicable
12180	adequate	not applicable	not applicable	not applicable
12182	adequate	not applicable	not applicable	not applicable
12183	adequate	not applicable	not applicable	not applicable
12206	adequate	not applicable	not applicable	not applicable
12230	adequate	not applicable	not applicable	not applicable
12231	adequate	not applicable	not applicable	not applicable
12239	adequate	not applicable	not applicable	not applicable
12256	adequate	not applicable	not applicable	not applicable
12258	adequate	not applicable	not applicable	not applicable
12271	adequate	not applicable	not applicable	not applicable
12306	adequate	not applicable	not applicable	not applicable
12308	adequate	not applicable	not applicable	not applicable
12325	adequate	not applicable	not applicable	not applicable
12326	adequate	not applicable	not applicable	not applicable
12329	adequate	not applicable	not applicable	not applicable
12346	adequate	not applicable	not applicable	not applicable
12395	adequate	not applicable	not applicable	not applicable
12398	adequate	not applicable	not applicable	not applicable
12412	adequate	not applicable	not applicable	not applicable
12415	adequate	not applicable	not applicable	not applicable
12422	adequate	not applicable	not applicable	not applicable
12423	adequate	not applicable	not applicable	not applicable
12425	adequate	not applicable	not applicable	not applicable
12437	adequate	not applicable	not applicable	not applicable
12445	adequate	not applicable	not applicable	not applicable
12462	adequate	not applicable	not applicable	not applicable
12464	adequate	not applicable	not applicable	not applicable
12470	adequate	not applicable	not applicable	not applicable
12473	adequate	not applicable	not applicable	not applicable
12516	adequate	not applicable	not applicable	not applicable
12526	adequate	not applicable	not applicable	not applicable
12553	adequate	not applicable	not applicable	not applicable
12589	unable to be interpreted	too dark
12606	adequate	not applicable	not applicable	not applicable
12619	adequate	not applicable	not applicable	not applicable
12630	adequate	not applicable	not applicable	not applicable
12632	adequate	not applicable	not applicable	not applicable
12634	adequate	not applicable	not applicable	not applicable
12635	adequate	not applicable	not applicable	not applicable
12638	adequate	not applicable	not applicable	not applicable
12649	adequate	not applicable	not applicable	not applicable
12651	unable to be interpreted		lack of focus	incorrect magnification
12653	adequate	not applicable	not applicable	not applicable
12670	adequate	not applicable	not applicable	not applicable
12693	adequate	not applicable	not applicable	not applicable
12713	adequate	not applicable	not applicable	not applicable
12734	adequate	not applicable	not applicable	not applicable
12761	adequate	not applicable	not applicable	not applicable
12796	adequate	not applicable	not applicable	not applicable
12803	adequate	not applicable	not applicable	not applicable
12807	adequate	not applicable	not applicable	not applicable
12815	adequate	not applicable	not applicable	not applicable
12826	adequate	not applicable	not applicable	not applicable
12839	adequate	not applicable	not applicable	not applicable
12849	adequate	not applicable	not applicable	not applicable
12863	adequate	not applicable	not applicable	not applicable
12898	adequate	not applicable	not applicable	not applicable
12905	adequate	not applicable	not applicable	not applicable
12907	adequate	not applicable	not applicable	not applicable
12921	adequate	not applicable	not applicable	not applicable
12923	adequate	not applicable	not applicable	not applicable
12925	adequate	not applicable	not applicable	not applicable
12937	adequate	not applicable	not applicable	not applicable
12941	adequate	not applicable	not applicable	not applicable
12946	adequate	not applicable	not applicable	not applicable
12952	adequate	not applicable	not applicable	not applicable
12964	adequate	not applicable	not applicable	not applicable
12969	adequate	not applicable	not applicable	not applicable
12989	adequate	not applicable	not applicable	not applicable
12990	adequate	not applicable	not applicable	not applicable
12991	adequate	not applicable	not applicable	not applicable
13038	adequate	not applicable	not applicable	not applicable
13059	adequate	not applicable	not applicable	not applicable
13060	adequate	not applicable	not applicable	not applicable
13062	adequate	not applicable	not applicable	not applicable
13088	adequate	not applicable	not applicable	not applicable
13096	adequate	not applicable	not applicable	not applicable
13107	adequate	not applicable	not applicable	not applicable
13131	adequate	not applicable	not applicable	not applicable
13136	adequate	not applicable	not applicable	not applicable
13147	adequate	not applicable	not applicable	not applicable
13149	adequate	not applicable	not applicable	not applicable
13195	adequate	not applicable	not applicable	not applicable
13202	adequate	not applicable	not applicable	not applicable
13205	adequate	not applicable	not applicable	not applicable
13210	adequate	not applicable	not applicable	not applicable
13220	adequate	not applicable	not applicable	not applicable
13231	adequate	not applicable	not applicable	not applicable
13235	adequate	not applicable	not applicable	not applicable
13241	adequate	not applicable	not applicable	not applicable
13256	adequate	not applicable	not applicable	not applicable
13272	adequate	not applicable	not applicable	not applicable
13303	adequate	not applicable	not applicable	not applicable
13323	adequate	not applicable	not applicable	not applicable
13339	adequate	not applicable	not applicable	not applicable
13364	adequate	not applicable	not applicable	not applicable
13365	adequate	not applicable	not applicable	not applicable
13381	adequate	not applicable	not applicable	not applicable
13382	adequate	not applicable	not applicable	not applicable
13394	adequate	not applicable	not applicable	not applicable
13406	adequate	not applicable	not applicable	not applicable
13417	adequate	not applicable	not applicable	not applicable
13424	adequate	not applicable	not applicable	not applicable
13432	adequate	not applicable	not applicable	not applicable
13457	adequate	not applicable	not applicable	not applicable
13459	adequate	not applicable	not applicable	not applicable
13471	adequate	not applicable	not applicable	not applicable
13493	adequate	not applicable	not applicable	not applicable
13510	adequate	not applicable	not applicable	not applicable
13526	adequate	not applicable	not applicable	not applicable
13534	adequate	not applicable	not applicable	not applicable
13559	adequate	not applicable	not applicable	not applicable
13560	adequate	not applicable	not applicable	not applicable
13571	adequate	not applicable	not applicable	not applicable
13588	adequate	not applicable	not applicable	not applicable
13604	adequate	not applicable	not applicable	not applicable
13608	adequate	not applicable	not applicable	not applicable
13622	adequate	not applicable	not applicable	not applicable
13625	adequate	not applicable	not applicable	not applicable
13626	adequate	not applicable	not applicable	not applicable
13647	adequate	not applicable	not applicable	not applicable
13648	adequate	not applicable	not applicable	not applicable
13666	adequate	not applicable	not applicable	not applicable
13683	adequate	not applicable	not applicable	not applicable
13685	adequate	not applicable	not applicable	not applicable
13713	adequate	not applicable	not applicable	not applicable
13721	adequate	not applicable	not applicable	not applicable
13722	adequate	not applicable	not applicable	not applicable
13725	adequate	not applicable	not applicable	not applicable
13727	adequate	not applicable	not applicable	not applicable
13735	adequate	not applicable	not applicable	not applicable
13743	adequate	not applicable	not applicable	not applicable
13764	adequate	not applicable	not applicable	not applicable
13785	adequate	not applicable	not applicable	not applicable
13811	adequate	not applicable	not applicable	not applicable
13814	adequate	not applicable	not applicable	not applicable
13815	adequate	not applicable	not applicable	not applicable
13824	adequate	not applicable	not applicable	not applicable
13825	adequate	not applicable	not applicable	not applicable
13827	adequate	not applicable	not applicable	not applicable
13832	adequate	not applicable	not applicable	not applicable
13846	adequate	not applicable	not applicable	not applicable
13863	adequate	not applicable	not applicable	not applicable
13873	adequate	not applicable	not applicable	not applicable
13891	adequate	not applicable	not applicable	not applicable
13894	adequate	not applicable	not applicable	not applicable
13901	adequate	not applicable	not applicable	not applicable
13906	adequate	not applicable	not applicable	not applicable
13923	adequate	not applicable	not applicable	not applicable
13931	adequate	not applicable	not applicable	not applicable
13952	adequate	not applicable	not applicable	not applicable
13972	adequate	not applicable	not applicable	not applicable
13975	adequate	not applicable	not applicable	not applicable
13986	adequate	not applicable	not applicable	not applicable
13987	adequate	not applicable	not applicable	not applicable
13991	adequate	not applicable	not applicable	not applicable
13993	adequate	not applicable	not applicable	not applicable
13995	adequate	not applicable	not applicable	not applicable
13996	adequate	not applicable	not applicable	not applicable
13997	adequate	not applicable	not applicable	not applicable
13999	adequate	not applicable	not applicable	not applicable
14028	adequate	not applicable	not applicable	not applicable
14042	adequate	not applicable	not applicable	not applicable
14062	adequate	not applicable	not applicable	not applicable
14069	adequate	not applicable	not applicable	not applicable
14076	adequate	not applicable	not applicable	not applicable
14125	adequate	not applicable	not applicable	not applicable
14135	adequate	not applicable	not applicable	not applicable
14161	adequate	not applicable	not applicable	not applicable
14178	adequate	not applicable	not applicable	not applicable
14184	adequate	not applicable	not applicable	not applicable
14190	adequate	not applicable	not applicable	not applicable
14194	adequate	not applicable	not applicable	not applicable
14196	adequate	not applicable	not applicable	not applicable
14197	adequate	not applicable	not applicable	not applicable
14234	adequate	not applicable	not applicable	not applicable
14246	adequate	not applicable	not applicable	not applicable
14250	adequate	not applicable	not applicable	not applicable
14259	adequate	not applicable	not applicable	not applicable
14262	adequate	not applicable	not applicable	not applicable
14268	adequate	not applicable	not applicable	not applicable
14285	adequate	not applicable	not applicable	not applicable
14287	adequate	not applicable	not applicable	not applicable
14317	adequate	not applicable	not applicable	not applicable
14324	adequate	not applicable	not applicable	not applicable
14331	adequate	not applicable	not applicable	not applicable
14336	adequate	not applicable	not applicable	not applicable
14341	adequate	not applicable	not applicable	not applicable
14359	adequate	not applicable	not applicable	not applicable
14363	adequate	not applicable	not applicable	not applicable
14366	adequate	not applicable	not applicable	not applicable
14388	adequate	not applicable	not applicable	not applicable
14392	adequate	not applicable	not applicable	not applicable
14397	adequate	not applicable	not applicable	not applicable
14412	adequate	not applicable	not applicable	not applicable
14427	adequate	not applicable	not applicable	not applicable
14435	adequate	not applicable	not applicable	not applicable
14441	adequate	not applicable	not applicable	not applicable
14469	adequate	not applicable	not applicable	not applicable
14474	adequate	not applicable	not applicable	not applicable
14479	adequate	not applicable	not applicable	not applicable
14499	adequate	not applicable	not applicable	not applicable
14513	adequate	not applicable	not applicable	not applicable
14514	adequate	not applicable	not applicable	not applicable
14517	adequate	not applicable	not applicable	not applicable
14524	adequate	not applicable	not applicable	not applicable
14539	adequate	not applicable	not applicable	not applicable
14541	adequate	not applicable	not applicable	not applicable
14557	adequate	not applicable	not applicable	not applicable
14558	adequate	not applicable	not applicable	not applicable
14569	adequate	not applicable	not applicable	not applicable
14577	adequate	not applicable	not applicable	not applicable
14582	unable to be interpreted	too dark
14587	adequate	not applicable	not applicable	not applicable
14588	adequate	not applicable	not applicable	not applicable
14598	adequate	not applicable	not applicable	not applicable
14605	adequate	not applicable	not applicable	not applicable
14608	adequate	not applicable	not applicable	not applicable
14614	adequate	not applicable	not applicable	not applicable
14617	adequate	not applicable	not applicable	not applicable
14639	adequate	not applicable	not applicable	not applicable
14642	adequate	not applicable	not applicable	not applicable
14644	adequate	not applicable	not applicable	not applicable
14651	adequate	not applicable	not applicable	not applicable
14654	adequate	not applicable	not applicable	not applicable
14664	adequate	not applicable	not applicable	not applicable
14668	adequate	not applicable	not applicable	not applicable
14685	adequate	not applicable	not applicable	not applicable
14726	adequate	not applicable	not applicable	not applicable
14736	adequate	not applicable	not applicable	not applicable
14740	adequate	not applicable	not applicable	not applicable
14749	adequate	not applicable	not applicable	not applicable
14751	adequate	not applicable	not applicable	not applicable
14773	adequate	not applicable	not applicable	not applicable
14774	adequate	not applicable	not applicable	not applicable
14784	adequate	not applicable	not applicable	not applicable
14790	adequate	not applicable	not applicable	not applicable
14800	adequate	not applicable	not applicable	not applicable
14819	adequate	not applicable	not applicable	not applicable
14826	adequate	not applicable	not applicable	not applicable
14828	adequate	not applicable	not applicable	not applicable
14846	adequate	not applicable	not applicable	not applicable
14853	adequate	not applicable	not applicable	not applicable
14856	adequate	not applicable	not applicable	not applicable
14885	adequate	not applicable	not applicable	not applicable
14890	adequate	not applicable	not applicable	not applicable
14891	adequate	not applicable	not applicable	not applicable
14893	adequate	not applicable	not applicable	not applicable
14908	adequate	not applicable	not applicable	not applicable
14912	adequate	not applicable	not applicable	not applicable
14917	adequate	not applicable	not applicable	not applicable
14925	adequate	not applicable	not applicable	not applicable
14933	adequate	not applicable	not applicable	not applicable
14945	adequate	not applicable	not applicable	not applicable
14947	adequate	not applicable	not applicable	not applicable
14954	adequate	not applicable	not applicable	not applicable
14956	adequate	not applicable	not applicable	not applicable
14958	adequate	not applicable	not applicable	not applicable
14959	adequate	not applicable	not applicable	not applicable
14967	adequate	not applicable	not applicable	not applicable
14978	adequate	not applicable	not applicable	not applicable
14985	adequate	not applicable	not applicable	not applicable
