# Supplementary material for: Standardising and Assessing Digital Images for Use in Clinical Trials: A Practical, Reproducible Method That Blinds the Assessor to Treatment Allocation
Source: PLoS One. 2014 Nov 6;9(11):e110395. doi: 10.1371/journal.pone.0110395 (PMC4222834; doi:10.1371/journal.pone.0110395)
Supplement: Table S2 — Results of the quality assessment conducted by the primary outcome reviewers of the trial. Results reported for simplicity are the combined quality result, as if either one of the images were suboptimal, the image pair decision was difficult. There were 8 reviewers in the study and quality assessments from all reviewers are included in this table. (XLSX) [file pone.0110395.s002.xlsx]

## Sheet: Sheet1
reader_id	imagea	imageb	imagea_day	imageb_day	quality_imagea	quality_imageb	combined_quality
6	12306	3876	7	0	adequate	adequate	adequate
5	12306	3876	7	0	adequate	adequate	adequate
6	1829	5518	7	0	adequate	adequate	adequate
5	1829	5518	7	0	adequate	adequate	adequate
6	9629	4494	7	0	adequate	suboptimal	suboptimal
5	9629	4494	7	0	adequate	adequate	adequate
6	13149	11042	7	0	adequate	adequate	adequate
5	13149	11042	7	0	adequate	adequate	adequate
6	14617	14800	7	0	adequate	adequate	adequate
5	14617	14800	7	0	adequate	adequate	adequate
6	3805	1874	7	0	adequate	adequate	adequate
5	3805	1874	7	0	adequate	adequate	adequate
6	2975	8874	7	0	suboptimal	suboptimal	suboptimal
5	2975	8874	7	0	suboptimal	adequate	suboptimal
6	12189	2113	0	7	adequate	adequate	adequate
5	12189	2113	0	7	adequate	adequate	adequate
6	12473	2618	0	7	adequate	suboptimal	suboptimal
5	12473	2618	0	7	adequate	adequate	adequate
6	5999	3519	0	7	suboptimal	suboptimal	suboptimal
5	5999	3519	0	7	adequate	suboptimal	suboptimal
6	9608	13249	0	7	adequate	adequate	adequate
5	9608	13249	0	7	adequate	adequate	adequate
6	6331	8652	7	0	adequate	adequate	adequate
5	6331	8652	7	0	unable to interpret	unable to interpret	unable to interpret
6	10009	6615	0	7	adequate	adequate	adequate
5	10009	6615	0	7	adequate	adequate	adequate
6	1553	3380	7	0	adequate	adequate	adequate
5	1553	3380	7	0	adequate	adequate	adequate
6	11369	6818	0	7	adequate	adequate	adequate
5	11369	6818	0	7	adequate	adequate	adequate
6	9412	3194	7	0	adequate	adequate	adequate
5	9412	3194	7	0	adequate	suboptimal	suboptimal
6	106	14651	7	0	adequate	adequate	adequate
5	106	14651	7	0	adequate	adequate	adequate
6	6944	7584	7	0	adequate	suboptimal	suboptimal
5	6944	7584	7	0	adequate	adequate	adequate
6	5801	14143	7	0	adequate	adequate	adequate
5	5801	14143	7	0	suboptimal	suboptimal	suboptimal
6	2102	13873	7	0	adequate	adequate	adequate
5	2102	13873	7	0	adequate	adequate	adequate
6	8143	10971	7	0	suboptimal	suboptimal	suboptimal
5	8143	10971	7	0	adequate	adequate	adequate
6	11163	5972	7	0	adequate	adequate	adequate
5	11163	5972	7	0	adequate	adequate	adequate
6	4562	2356	7	0	suboptimal	suboptimal	suboptimal
5	4562	2356	7	0	adequate	adequate	adequate
6	13685	13406	0	7	adequate	adequate	adequate
5	13685	13406	0	7	adequate	adequate	adequate
6	1114	497	7	0	adequate	adequate	adequate
5	1114	497	7	0	adequate	adequate	adequate
6	14343	13067	7	0	suboptimal	suboptimal	suboptimal
5	14343	13067	7	0	suboptimal	adequate	suboptimal
6	7098	321	7	0	adequate	adequate	adequate
5	7098	321	7	0	adequate	adequate	adequate
6	3416	1077	7	0	suboptimal	adequate	suboptimal
5	3416	1077	7	0	adequate	adequate	adequate
6	14479	7074	7	0	adequate	adequate	adequate
5	14479	7074	7	0	adequate	adequate	adequate
6	9498	7433	7	0	adequate	adequate	adequate
5	9498	7433	7	0	adequate	adequate	adequate
6	14828	3069	0	7	adequate	adequate	adequate
5	14828	3069	0	7	adequate	adequate	adequate
6	923	14196	0	7	adequate	adequate	adequate
5	923	14196	0	7	adequate	adequate	adequate
6	4245	12941	7	0	adequate	adequate	adequate
5	4245	12941	7	0	adequate	adequate	adequate
6	11753	10549	7	0	suboptimal	suboptimal	suboptimal
5	11753	10549	7	0	adequate	adequate	adequate
6	6148	2135	0	7	adequate	adequate	adequate
5	6148	2135	0	7	adequate	adequate	adequate
6	2373	3659	7	0	adequate	adequate	adequate
5	2373	3659	7	0	adequate	adequate	adequate
6	5550	7438	0	7	adequate	adequate	adequate
5	5550	7438	0	7	adequate	adequate	adequate
6	10076	1200	7	0	adequate	adequate	adequate
5	10076	1200	7	0	adequate	adequate	adequate
6	9431	11851	7	0	suboptimal	adequate	suboptimal
5	9431	11851	7	0	adequate	adequate	adequate
6	6720	3045	7	0	adequate	adequate	adequate
5	6720	3045	7	0	adequate	adequate	adequate
6	9825	10353	0	7	adequate	suboptimal	suboptimal
5	9825	10353	0	7	adequate	adequate	adequate
6	5016	9946	0	7	adequate	adequate	adequate
5	5016	9946	0	7	adequate	adequate	adequate
6	14194	14685	7	0	adequate	adequate	adequate
5	14194	14685	7	0	adequate	adequate	adequate
6	136	12766	7	0	adequate	adequate	adequate
5	136	12766	7	0	adequate	adequate	adequate
6	9190	11364	7	0	adequate	adequate	adequate
5	9190	11364	7	0	adequate	adequate	adequate
6	11877	14751	0	7	adequate	adequate	adequate
5	11877	14751	0	7	adequate	adequate	adequate
6	10551	8484	0	7	adequate	suboptimal	suboptimal
5	10551	8484	0	7	adequate	adequate	adequate
6	7151	11523	7	0	adequate	adequate	adequate
5	7151	11523	7	0	adequate	adequate	adequate
6	5603	9533	7	0	adequate	suboptimal	suboptimal
5	5603	9533	7	0	adequate	adequate	adequate
6	4817	3808	0	7	adequate	adequate	adequate
5	4817	3808	0	7	adequate	adequate	adequate
6	5310	314	7	0	adequate	adequate	adequate
5	5310	314	7	0	adequate	adequate	adequate
6	7784	7013	7	0	adequate	adequate	adequate
5	7784	7013	7	0	adequate	adequate	adequate
6	13235	1579	7	0	adequate	suboptimal	suboptimal
5	13235	1579	7	0	adequate	adequate	adequate
6	10917	12464	7	0	adequate	adequate	adequate
5	10917	12464	7	0	adequate	adequate	adequate
6	716	7374	0	7	adequate	adequate	adequate
5	716	7374	0	7	adequate	adequate	adequate
6	13432	11972	7	0	adequate	adequate	adequate
5	13432	11972	7	0	adequate	adequate	adequate
6	2826	13604	0	7	adequate	suboptimal	suboptimal
5	2826	13604	0	7	adequate	adequate	adequate
6	13038	453	0	7	adequate	adequate	adequate
5	13038	453	0	7	adequate	adequate	adequate
6	8958	11898	7	0	adequate	adequate	adequate
5	8958	11898	7	0	adequate	adequate	adequate
6	8585	6008	7	0	adequate	adequate	adequate
5	8585	6008	7	0	adequate	adequate	adequate
6	729	5351	7	0	adequate	adequate	adequate
5	729	5351	7	0	adequate	adequate	adequate
6	9	10498	7	0	adequate	adequate	adequate
5	9	10498	7	0	adequate	adequate	adequate
6	5854	13775	7	0	adequate	adequate	adequate
5	5854	13775	7	0	adequate	adequate	adequate
6	10882	82	7	0	adequate	adequate	adequate
5	10882	82	7	0	adequate	suboptimal	suboptimal
6	14790	2744	7	0	adequate	adequate	adequate
5	14790	2744	7	0	adequate	adequate	adequate
6	10943	9893	7	0	suboptimal	adequate	suboptimal
5	10943	9893	7	0	adequate	adequate	adequate
6	13727	13107	7	0	adequate	adequate	adequate
5	13727	13107	7	0	adequate	adequate	adequate
6	5116	12653	7	0	adequate	adequate	adequate
5	5116	12653	7	0	adequate	adequate	adequate
6	2803	11872	7	0	adequate	adequate	adequate
5	2803	11872	7	0	adequate	adequate	adequate
6	5717	7516	0	7	adequate	adequate	adequate
5	5717	7516	0	7	adequate	adequate	adequate
6	14668	123	7	0	adequate	adequate	adequate
5	14668	123	7	0	adequate	adequate	adequate
6	4631	2332	0	7	adequate	adequate	adequate
5	4631	2332	0	7	adequate	adequate	adequate
6	9793	5631	7	0	adequate	adequate	adequate
5	9793	5631	7	0	adequate	adequate	adequate
6	10944	14769	0	7	suboptimal	adequate	suboptimal
5	10944	14769	0	7	adequate	adequate	adequate
6	11322	11556	7	0	adequate	adequate	adequate
5	11322	11556	7	0	adequate	adequate	adequate
6	14062	2834	0	7	adequate	adequate	adequate
5	14062	2834	0	7	adequate	adequate	adequate
6	14956	133	0	7	adequate	adequate	adequate
5	14956	133	0	7	adequate	adequate	adequate
6	8423	7907	7	0	adequate	adequate	adequate
5	8423	7907	7	0	adequate	adequate	adequate
6	2132	13713	0	7	adequate	adequate	adequate
5	2132	13713	0	7	adequate	adequate	adequate
6	7886	3705	7	0	unable to interpret	unable to interpret	unable to interpret
5	7886	3705	7	0	adequate	suboptimal	suboptimal
6	986	9171	7	0	adequate	adequate	adequate
5	986	9171	7	0	adequate	adequate	adequate
6	2120	14912	0	7	adequate	adequate	adequate
5	2120	14912	0	7	adequate	adequate	adequate
6	14317	12907	7	0	adequate	adequate	adequate
5	14317	12907	7	0	adequate	adequate	adequate
6	10547	6102	7	0	adequate	adequate	adequate
5	10547	6102	7	0	adequate	adequate	adequate
6	1981	3657	7	0	adequate	adequate	adequate
5	1981	3657	7	0	adequate	adequate	adequate
6	13626	1140	0	7	adequate	suboptimal	suboptimal
5	13626	1140	0	7	adequate	suboptimal	suboptimal
6	1597	11423	0	7	adequate	suboptimal	suboptimal
5	1597	11423	0	7	adequate	adequate	adequate
6	10177	258	0	7	adequate	adequate	adequate
5	10177	258	0	7	adequate	adequate	adequate
6	11456	14524	0	7	adequate	adequate	adequate
5	11456	14524	0	7	adequate	adequate	adequate
6	3142	8085	7	0	adequate	adequate	adequate
5	3142	8085	7	0	adequate	adequate	adequate
6	2274	12038	0	7	adequate	adequate	adequate
5	2274	12038	0	7	adequate	adequate	adequate
6	11633	4988	0	7	adequate	adequate	adequate
5	11633	4988	0	7	adequate	adequate	adequate
6	9067	3026	7	0	adequate	adequate	adequate
5	9067	3026	7	0	adequate	adequate	adequate
6	6478	4408	7	0	adequate	adequate	adequate
5	6478	4408	7	0	adequate	adequate	adequate
6	7243	12863	7	0	adequate	adequate	adequate
5	7243	12863	7	0	adequate	adequate	adequate
6	12670	2578	0	7	adequate	adequate	adequate
5	12670	2578	0	7	adequate	adequate	adequate
6	5911	4732	7	0	unable to interpret	unable to interpret	unable to interpret
5	5911	4732	7	0	unable to interpret	unable to interpret	unable to interpret
6	11808	14435	0	7	adequate	adequate	adequate
5	11808	14435	0	7	adequate	adequate	adequate
6	7593	1289	7	0	adequate	adequate	adequate
5	7593	1289	7	0	adequate	adequate	adequate
6	7350	7092	7	0	adequate	adequate	adequate
5	7350	7092	7	0	adequate	suboptimal	suboptimal
6	6308	2369	7	0	suboptimal	adequate	suboptimal
5	6308	2369	7	0	adequate	adequate	adequate
6	10683	1044	0	7	adequate	adequate	adequate
5	10683	1044	0	7	adequate	adequate	adequate
6	14226	7125	7	0	adequate	adequate	adequate
5	14226	7125	7	0	adequate	adequate	adequate
6	51	8802	7	0	adequate	adequate	adequate
5	51	8802	7	0	adequate	adequate	adequate
6	13417	4669	0	7	adequate	adequate	adequate
5	13417	4669	0	7	adequate	adequate	adequate
6	6435	1396	7	0	adequate	adequate	adequate
5	6435	1396	7	0	adequate	adequate	adequate
6	1953	13062	0	7	adequate	adequate	adequate
5	1953	13062	0	7	adequate	adequate	adequate
6	10722	4530	7	0	adequate	adequate	adequate
5	10722	4530	7	0	adequate	adequate	adequate
6	10927	14582	0	7	adequate	adequate	adequate
5	10927	14582	0	7	adequate	suboptimal	suboptimal
6	14190	7602	7	0	adequate	adequate	adequate
5	14190	7602	7	0	adequate	adequate	adequate
6	3535	6451	0	7	adequate	adequate	adequate
5	3535	6451	0	7	adequate	adequate	adequate
6	3341	14985	0	7	adequate	adequate	adequate
5	3341	14985	0	7	adequate	adequate	adequate
6	13610	5560	0	7	adequate	suboptimal	suboptimal
5	13610	5560	0	7	adequate	suboptimal	suboptimal
6	14135	6265	7	0	adequate	adequate	adequate
5	14135	6265	7	0	adequate	adequate	adequate
6	5773	11802	7	0	adequate	adequate	adequate
5	5773	11802	7	0	adequate	adequate	adequate
6	13060	7203	0	7	adequate	adequate	adequate
5	13060	7203	0	7	adequate	adequate	adequate
6	3680	3967	7	0	adequate	adequate	adequate
5	3680	3967	7	0	adequate	adequate	adequate
6	6498	14963	7	0	adequate	adequate	adequate
5	6498	14963	7	0	adequate	adequate	adequate
6	11343	5953	7	0	adequate	adequate	adequate
5	11343	5953	7	0	adequate	adequate	adequate
6	11213	44	7	0	adequate	suboptimal	suboptimal
5	11213	44	7	0	adequate	adequate	adequate
6	12230	4377	0	7	adequate	adequate	adequate
5	12230	4377	0	7	adequate	adequate	adequate
6	7020	11842	0	7	adequate	adequate	adequate
5	7020	11842	0	7	adequate	adequate	adequate
6	8666	3740	0	7	adequate	adequate	adequate
5	8666	3740	0	7	adequate	adequate	adequate
7	12306	3876	7	0	adequate	adequate	adequate
7	1829	5518	7	0	adequate	adequate	adequate
7	9629	4494	7	0	adequate	adequate	adequate
7	13149	11042	7	0	suboptimal	suboptimal	suboptimal
7	14617	14800	7	0	adequate	adequate	adequate
7	3805	1874	7	0	adequate	adequate	adequate
7	2975	8874	7	0	adequate	adequate	adequate
7	12189	2113	0	7	adequate	adequate	adequate
7	12473	2618	0	7	adequate	adequate	adequate
7	5999	3519	0	7	suboptimal	suboptimal	suboptimal
7	9608	13249	0	7	adequate	adequate	adequate
7	6331	8652	7	0	unable to interpret	unable to interpret	unable to interpret
7	14194	14685	7	0	adequate	adequate	adequate
7	136	12766	7	0	suboptimal	adequate	suboptimal
7	9190	11364	7	0	adequate	adequate	adequate
7	11877	14751	0	7	adequate	adequate	adequate
7	10551	8484	0	7	suboptimal	suboptimal	suboptimal
7	7151	11523	7	0	adequate	adequate	adequate
7	5603	9533	7	0	adequate	adequate	adequate
7	4817	3808	0	7	suboptimal	adequate	suboptimal
7	5310	314	7	0	adequate	adequate	adequate
7	7784	7013	7	0	adequate	suboptimal	suboptimal
7	13235	1579	7	0	adequate	adequate	adequate
7	10917	12464	7	0	adequate	adequate	adequate
7	716	7374	0	7	adequate	adequate	adequate
7	13432	11972	7	0	adequate	adequate	adequate
7	2826	13604	0	7	adequate	adequate	adequate
7	13038	453	0	7	adequate	adequate	adequate
7	8958	11898	7	0	adequate	adequate	adequate
7	8585	6008	7	0	adequate	adequate	adequate
7	729	5351	7	0	adequate	adequate	adequate
7	9	10498	7	0	suboptimal	adequate	suboptimal
7	5854	13775	7	0	adequate	adequate	adequate
7	10882	82	7	0	adequate	adequate	adequate
7	14790	2744	7	0	adequate	adequate	adequate
7	10943	9893	7	0	adequate	adequate	adequate
7	13727	13107	7	0	adequate	adequate	adequate
7	5116	12653	7	0	adequate	adequate	adequate
7	2803	11872	7	0	adequate	adequate	adequate
7	5717	7516	0	7	adequate	adequate	adequate
7	14668	123	7	0	adequate	adequate	adequate
6	9457	10764	0	7	adequate	suboptimal	suboptimal
5	9457	10764	0	7	adequate	adequate	adequate
6	10024	14076	7	0	adequate	adequate	adequate
5	10024	14076	7	0	adequate	adequate	adequate
6	3211	5194	0	7	adequate	adequate	adequate
5	3211	5194	0	7	adequate	adequate	adequate
6	13356	12505	0	7	adequate	adequate	adequate
5	13356	12505	0	7	adequate	adequate	adequate
6	11605	12462	7	0	adequate	adequate	adequate
5	11605	12462	7	0	adequate	adequate	adequate
6	10886	6840	7	0	suboptimal	adequate	suboptimal
5	10886	6840	7	0	suboptimal	suboptimal	suboptimal
6	10602	12056	7	0	unable to interpret	adequate	unable to interpret
5	10602	12056	7	0	suboptimal	adequate	suboptimal
6	13931	12991	7	0	adequate	adequate	adequate
5	13931	12991	7	0	adequate	adequate	adequate
6	8756	14392	0	7	adequate	adequate	adequate
5	8756	14392	0	7	adequate	adequate	adequate
6	2359	1389	7	0	unable to interpret	adequate	unable to interpret
5	2359	1389	7	0	suboptimal	adequate	suboptimal
6	3291	3708	0	7	adequate	adequate	adequate
5	3291	3708	0	7	adequate	adequate	adequate
6	2893	14812	0	7	adequate	adequate	adequate
5	2893	14812	0	7	adequate	adequate	adequate
6	5990	3105	7	0	adequate	adequate	adequate
5	5990	3105	7	0	adequate	adequate	adequate
6	1119	10507	0	7	adequate	suboptimal	suboptimal
5	1119	10507	0	7	adequate	adequate	adequate
6	2393	10406	0	7	adequate	adequate	adequate
5	2393	10406	0	7	adequate	adequate	adequate
6	492	13648	7	0	adequate	adequate	adequate
5	492	13648	7	0	adequate	adequate	adequate
6	8507	6767	7	0	suboptimal	adequate	suboptimal
5	8507	6767	7	0	adequate	adequate	adequate
6	550	8827	0	7	adequate	adequate	adequate
5	550	8827	0	7	adequate	adequate	adequate
6	8661	7727	7	0	adequate	adequate	adequate
5	8661	7727	7	0	adequate	adequate	adequate
6	234	2149	7	0	adequate	adequate	adequate
5	234	2149	7	0	adequate	adequate	adequate
6	316	8052	7	0	adequate	adequate	adequate
5	316	8052	7	0	adequate	adequate	adequate
6	5849	4431	7	0	adequate	suboptimal	suboptimal
5	5849	4431	7	0	adequate	adequate	adequate
6	8969	14967	0	7	adequate	suboptimal	suboptimal
5	8969	14967	0	7	adequate	adequate	adequate
6	7713	5748	7	0	adequate	adequate	adequate
5	7713	5748	7	0	adequate	adequate	adequate
6	5233	12761	0	7	adequate	suboptimal	suboptimal
5	5233	12761	0	7	adequate	adequate	adequate
6	2066	2662	0	7	adequate	unable to interpret	unable to interpret
5	2066	2662	0	7	adequate	suboptimal	suboptimal
6	6279	4717	7	0	suboptimal	suboptimal	suboptimal
5	6279	4717	7	0	adequate	suboptimal	suboptimal
6	2748	14755	7	0	adequate	adequate	adequate
5	2748	14755	7	0	adequate	adequate	adequate
6	8893	6034	7	0	suboptimal	adequate	suboptimal
5	8893	6034	7	0	suboptimal	adequate	suboptimal
6	14654	13202	7	0	adequate	adequate	adequate
5	14654	13202	7	0	adequate	adequate	adequate
6	11697	12398	0	7	adequate	adequate	adequate
5	11697	12398	0	7	adequate	adequate	adequate
8	9544	3941	7	0	unable to interpret	unable to interpret	unable to interpret
8	4065	2012	7	0	adequate	adequate	adequate
8	6393	1824	0	7	adequate	adequate	adequate
8	436	8237	0	7	suboptimal	adequate	suboptimal
8	2359	1389	7	0	suboptimal	adequate	suboptimal
8	3845	441	0	7	adequate	adequate	adequate
8	6666	3425	7	0	adequate	adequate	adequate
8	8419	9538	7	0	adequate	adequate	adequate
8	12516	298	7	0	adequate	suboptimal	suboptimal
8	3974	1107	0	7	adequate	adequate	adequate
8	10602	12056	7	0	suboptimal	adequate	suboptimal
8	971	12651	7	0	suboptimal	unable to interpret	unable to interpret
8	512	6994	0	7	adequate	adequate	adequate
8	2916	9718	7	0	adequate	adequate	adequate
8	13755	1041	0	7	adequate	adequate	adequate
8	5052	7080	7	0	adequate	adequate	adequate
8	9457	10764	0	7	adequate	adequate	adequate
8	4882	9050	7	0	adequate	adequate	adequate
8	540	1398	7	0	adequate	adequate	adequate
8	232	3299	7	0	adequate	adequate	adequate
8	3946	3794	7	0	adequate	adequate	adequate
7	10009	6615	0	7	adequate	adequate	adequate
7	1553	3380	7	0	adequate	adequate	adequate
7	11369	6818	0	7	adequate	adequate	adequate
7	9412	3194	7	0	adequate	suboptimal	suboptimal
7	106	14651	7	0	adequate	adequate	adequate
7	6944	7584	7	0	adequate	suboptimal	suboptimal
7	5801	14143	7	0	adequate	adequate	adequate
7	2102	13873	7	0	adequate	adequate	adequate
7	8143	10971	7	0	adequate	adequate	adequate
7	11163	5972	7	0	adequate	adequate	adequate
7	4562	2356	7	0	adequate	suboptimal	suboptimal
7	13685	13406	0	7	suboptimal	adequate	suboptimal
7	1114	497	7	0	adequate	adequate	adequate
7	14343	13067	7	0	suboptimal	adequate	suboptimal
7	7098	321	7	0	adequate	adequate	adequate
7	3416	1077	7	0	suboptimal	adequate	suboptimal
7	14479	7074	7	0	adequate	adequate	adequate
7	9498	7433	7	0	adequate	adequate	adequate
7	14828	3069	0	7	adequate	adequate	adequate
7	923	14196	0	7	adequate	adequate	adequate
7	4245	12941	7	0	adequate	adequate	adequate
7	11753	10549	7	0	suboptimal	suboptimal	suboptimal
7	6148	2135	0	7	adequate	adequate	adequate
7	2373	3659	7	0	adequate	adequate	adequate
7	5550	7438	0	7	adequate	suboptimal	suboptimal
7	10076	1200	7	0	adequate	adequate	adequate
7	9431	11851	7	0	suboptimal	adequate	suboptimal
7	6720	3045	7	0	adequate	adequate	adequate
7	9825	10353	0	7	suboptimal	adequate	suboptimal
7	5016	9946	0	7	adequate	adequate	adequate
7	4631	2332	0	7	adequate	adequate	adequate
7	9793	5631	7	0	adequate	suboptimal	suboptimal
7	10944	14769	0	7	suboptimal	adequate	suboptimal
7	11322	11556	7	0	adequate	adequate	adequate
7	14062	2834	0	7	adequate	adequate	adequate
7	14956	133	0	7	adequate	adequate	adequate
7	8423	7907	7	0	adequate	adequate	adequate
7	2132	13713	0	7	adequate	adequate	adequate
7	7886	3705	7	0	adequate	suboptimal	suboptimal
7	986	9171	7	0	adequate	adequate	adequate
7	2120	14912	0	7	adequate	adequate	adequate
7	14317	12907	7	0	adequate	adequate	adequate
7	10547	6102	7	0	adequate	adequate	adequate
7	1981	3657	7	0	adequate	adequate	adequate
7	13626	1140	0	7	adequate	suboptimal	suboptimal
7	1597	11423	0	7	suboptimal	adequate	suboptimal
7	10177	258	0	7	adequate	adequate	adequate
7	11456	14524	0	7	adequate	adequate	adequate
7	3142	8085	7	0	adequate	adequate	adequate
7	2274	12038	0	7	adequate	adequate	adequate
7	11633	4988	0	7	adequate	adequate	adequate
7	9067	3026	7	0	adequate	adequate	adequate
7	6478	4408	7	0	adequate	adequate	adequate
7	7243	12863	7	0	adequate	adequate	adequate
7	12670	2578	0	7	adequate	adequate	adequate
7	5911	4732	7	0	suboptimal	suboptimal	suboptimal
7	11808	14435	0	7	adequate	adequate	adequate
7	7593	1289	7	0	adequate	adequate	adequate
7	7350	7092	7	0	adequate	adequate	adequate
7	6308	2369	7	0	adequate	adequate	adequate
7	10683	1044	0	7	adequate	adequate	adequate
7	14226	7125	7	0	adequate	adequate	adequate
7	51	8802	7	0	adequate	adequate	adequate
7	13417	4669	0	7	adequate	adequate	adequate
7	6435	1396	7	0	adequate	adequate	adequate
7	1953	13062	0	7	suboptimal	suboptimal	suboptimal
7	10722	4530	7	0	adequate	adequate	adequate
7	10927	14582	0	7	suboptimal	suboptimal	suboptimal
7	14190	7602	7	0	adequate	adequate	adequate
7	3535	6451	0	7	adequate	adequate	adequate
7	3341	14985	0	7	suboptimal	adequate	suboptimal
7	13610	5560	0	7	adequate	suboptimal	suboptimal
7	14135	6265	7	0	adequate	adequate	adequate
7	5773	11802	7	0	adequate	adequate	adequate
7	13060	7203	0	7	adequate	adequate	adequate
7	3680	3967	7	0	adequate	adequate	adequate
7	6498	14963	7	0	adequate	adequate	adequate
7	11343	5953	7	0	adequate	adequate	adequate
7	11213	44	7	0	suboptimal	adequate	suboptimal
7	12230	4377	0	7	adequate	adequate	adequate
7	7020	11842	0	7	adequate	adequate	adequate
7	8666	3740	0	7	adequate	suboptimal	suboptimal
6	3845	441	0	7	adequate	adequate	adequate
5	3845	441	0	7	adequate	adequate	adequate
6	232	3299	7	0	adequate	suboptimal	suboptimal
5	232	3299	7	0	adequate	adequate	adequate
6	2697	10637	7	0	adequate	adequate	adequate
5	2697	10637	7	0	adequate	adequate	adequate
6	7957	14026	0	7	adequate	adequate	adequate
5	7957	14026	0	7	adequate	adequate	adequate
6	436	8237	0	7	adequate	unable to interpret	unable to interpret
5	436	8237	0	7	adequate	adequate	adequate
6	971	12651	7	0	suboptimal	unable to interpret	unable to interpret
5	971	12651	7	0	adequate	suboptimal	suboptimal
6	1881	10083	0	7	unable to interpret	adequate	unable to interpret
5	1881	10083	0	7	adequate	adequate	adequate
6	11449	3573	7	0	adequate	adequate	adequate
5	11449	3573	7	0	adequate	adequate	adequate
6	3844	10196	7	0	suboptimal	suboptimal	suboptimal
5	3844	10196	7	0	adequate	adequate	adequate
6	1594	5056	0	7	adequate	adequate	adequate
5	1594	5056	0	7	adequate	adequate	adequate
6	3135	156	7	0	adequate	adequate	adequate
5	3135	156	7	0	adequate	adequate	adequate
6	3204	3888	7	0	adequate	adequate	adequate
5	3204	3888	7	0	adequate	adequate	adequate
6	8838	1639	7	0	adequate	suboptimal	suboptimal
5	8838	1639	7	0	adequate	adequate	adequate
6	7334	12734	7	0	adequate	adequate	adequate
5	7334	12734	7	0	adequate	adequate	adequate
6	4022	11106	7	0	adequate	adequate	adequate
5	4022	11106	7	0	adequate	adequate	adequate
6	6666	3425	7	0	adequate	adequate	adequate
5	6666	3425	7	0	adequate	adequate	adequate
6	12335	3605	0	7	adequate	adequate	adequate
5	12335	3605	0	7	adequate	adequate	adequate
6	3188	808	0	7	adequate	adequate	adequate
5	3188	808	0	7	adequate	adequate	adequate
6	10723	7973	7	0	adequate	adequate	adequate
5	10723	7973	7	0	adequate	adequate	adequate
6	3961	11417	7	0	suboptimal	adequate	suboptimal
5	3961	11417	7	0	adequate	adequate	adequate
6	4871	10849	7	0	adequate	adequate	adequate
5	4871	10849	7	0	adequate	adequate	adequate
6	6760	2588	0	7	adequate	suboptimal	suboptimal
5	6760	2588	0	7	adequate	adequate	adequate
6	180	14644	0	7	adequate	adequate	adequate
5	180	14644	0	7	adequate	adequate	adequate
6	8419	9538	7	0	adequate	adequate	adequate
5	8419	9538	7	0	adequate	adequate	adequate
6	6927	3882	7	0	adequate	adequate	adequate
5	6927	3882	7	0	adequate	adequate	adequate
6	5128	8523	7	0	adequate	adequate	adequate
5	5128	8523	7	0	adequate	adequate	adequate
6	540	1398	7	0	adequate	adequate	adequate
5	540	1398	7	0	adequate	adequate	adequate
6	10649	1076	0	7	adequate	adequate	adequate
5	10649	1076	0	7	adequate	adequate	adequate
6	12395	11444	0	7	adequate	adequate	adequate
5	12395	11444	0	7	adequate	adequate	adequate
6	7543	11305	0	7	adequate	adequate	adequate
5	7543	11305	0	7	adequate	adequate	adequate
6	13952	12898	7	0	adequate	adequate	adequate
5	13952	12898	7	0	adequate	adequate	adequate
6	7866	12634	0	7	adequate	adequate	adequate
5	7866	12634	0	7	adequate	adequate	adequate
6	8873	11038	0	7	adequate	adequate	adequate
5	8873	11038	0	7	adequate	adequate	adequate
6	14197	14856	7	0	adequate	adequate	adequate
5	14197	14856	7	0	adequate	adequate	adequate
6	13885	12832	0	7	suboptimal	suboptimal	suboptimal
5	13885	12832	0	7	adequate	adequate	adequate
6	9307	499	7	0	adequate	adequate	adequate
5	9307	499	7	0	adequate	adequate	adequate
6	3207	10320	7	0	adequate	adequate	adequate
5	3207	10320	7	0	adequate	adequate	adequate
6	10427	11098	7	0	adequate	adequate	adequate
5	10427	11098	7	0	adequate	adequate	adequate
6	5308	7522	0	7	adequate	adequate	adequate
5	5308	7522	0	7	adequate	adequate	adequate
6	1666	7474	7	0	adequate	suboptimal	suboptimal
5	1666	7474	7	0	adequate	suboptimal	suboptimal
6	4986	507	0	7	adequate	adequate	adequate
5	4986	507	0	7	adequate	adequate	adequate
6	5901	296	7	0	adequate	suboptimal	suboptimal
5	5901	296	7	0	adequate	adequate	adequate
6	12346	11743	0	7	adequate	adequate	adequate
5	12346	11743	0	7	adequate	adequate	adequate
6	6509	1343	7	0	adequate	adequate	adequate
5	6509	1343	7	0	adequate	adequate	adequate
6	5315	6364	0	7	adequate	suboptimal	suboptimal
5	5315	6364	0	7	adequate	adequate	adequate
6	5716	1796	7	0	adequate	adequate	adequate
5	5716	1796	7	0	adequate	adequate	adequate
6	2751	8350	0	7	adequate	adequate	adequate
5	2751	8350	0	7	adequate	adequate	adequate
8	13906	10914	0	7	adequate	adequate	adequate
8	3188	808	0	7	adequate	adequate	adequate
8	12395	11444	0	7	adequate	adequate	adequate
8	8679	1207	7	0	adequate	adequate	adequate
8	1582	3116	7	0	adequate	adequate	adequate
8	3211	5194	0	7	adequate	adequate	adequate
8	1004	3508	7	0	adequate	adequate	adequate
8	9724	7148	0	7	adequate	adequate	adequate
8	11605	12462	7	0	adequate	adequate	adequate
8	10024	14076	7	0	adequate	adequate	adequate
8	6760	2588	0	7	adequate	adequate	adequate
8	492	13648	7	0	adequate	adequate	adequate
8	14359	11960	7	0	adequate	adequate	adequate
8	10886	6840	7	0	suboptimal	suboptimal	suboptimal
8	8521	10624	0	7	adequate	adequate	adequate
8	1881	10083	0	7	suboptimal	adequate	suboptimal
8	7289	6851	7	0	adequate	adequate	adequate
8	1594	5056	0	7	adequate	adequate	adequate
8	7600	6389	0	7	adequate	adequate	adequate
9	14341	5488	7	0	adequate	adequate	adequate
5	14341	5488	7	0	adequate	adequate	adequate
9	5328	7986	7	0	adequate	adequate	adequate
5	5328	7986	7	0	adequate	adequate	adequate
9	14007	8390	7	0	adequate	adequate	adequate
5	14007	8390	7	0	adequate	adequate	adequate
9	6000	13088	7	0	adequate	adequate	adequate
5	6000	13088	7	0	adequate	adequate	adequate
9	5722	4019	0	7	adequate	adequate	adequate
5	5722	4019	0	7	adequate	adequate	adequate
9	13763	4563	7	0	adequate	adequate	adequate
5	13763	4563	7	0	adequate	adequate	adequate
9	9817	3664	0	7	adequate	adequate	adequate
5	9817	3664	0	7	adequate	adequate	adequate
9	9732	6482	0	7	adequate	adequate	adequate
5	9732	6482	0	7	adequate	adequate	adequate
9	4758	14412	0	7	adequate	adequate	adequate
5	4758	14412	0	7	suboptimal	suboptimal	suboptimal
9	3524	13584	7	0	adequate	adequate	adequate
5	3524	13584	7	0	adequate	adequate	adequate
9	2501	378	0	7	adequate	adequate	adequate
5	2501	378	0	7	adequate	adequate	adequate
6	4508	2496	7	0	adequate	adequate	adequate
5	4508	2496	7	0	adequate	adequate	adequate
6	8119	12128	7	0	unable to interpret	unable to interpret	unable to interpret
5	8119	12128	7	0	unable to interpret	unable to interpret	unable to interpret
6	11482	9600	0	7	adequate	adequate	adequate
5	11482	9600	0	7	adequate	adequate	adequate
6	8416	10157	7	0	adequate	adequate	adequate
5	8416	10157	7	0	adequate	adequate	adequate
6	5705	4200	0	7	adequate	adequate	adequate
5	5705	4200	0	7	adequate	adequate	adequate
6	8660	8901	0	7	adequate	suboptimal	suboptimal
5	8660	8901	0	7	adequate	adequate	adequate
6	2189	9606	7	0	adequate	suboptimal	suboptimal
5	2189	9606	7	0	adequate	adequate	adequate
6	3818	11021	7	0	adequate	adequate	adequate
5	3818	11021	7	0	adequate	adequate	adequate
6	8258	1399	7	0	adequate	adequate	adequate
5	8258	1399	7	0	adequate	adequate	adequate
6	12990	13991	7	0	adequate	suboptimal	suboptimal
5	12990	13991	7	0	adequate	suboptimal	suboptimal
6	8521	10624	0	7	adequate	adequate	adequate
6	10889	3928	7	0	adequate	adequate	adequate
5	10889	3928	7	0	adequate	adequate	adequate
6	659	12183	7	0	adequate	adequate	adequate
5	659	12183	7	0	adequate	adequate	adequate
6	10923	4813	7	0	adequate	adequate	adequate
5	10923	4813	7	0	adequate	adequate	adequate
6	4065	2012	7	0	unable to interpret	unable to interpret	unable to interpret
5	4065	2012	7	0	adequate	suboptimal	suboptimal
6	13807	268	7	0	adequate	suboptimal	suboptimal
5	13807	268	7	0	adequate	adequate	adequate
6	13755	1041	0	7	adequate	adequate	adequate
5	13755	1041	0	7	adequate	adequate	adequate
6	6393	1824	0	7	suboptimal	adequate	suboptimal
5	6393	1824	0	7	adequate	adequate	adequate
6	1582	3116	7	0	adequate	adequate	adequate
5	1582	3116	7	0	adequate	adequate	adequate
6	3946	3794	7	0	adequate	adequate	adequate
5	3946	3794	7	0	adequate	adequate	adequate
6	7289	6851	7	0	adequate	adequate	adequate
5	7289	6851	7	0	adequate	adequate	adequate
6	14234	10376	0	7	adequate	adequate	adequate
5	14234	10376	0	7	adequate	adequate	adequate
6	11108	7526	7	0	adequate	adequate	adequate
5	11108	7526	7	0	adequate	adequate	adequate
6	6708	8103	0	7	adequate	adequate	adequate
5	6708	8103	0	7	adequate	adequate	adequate
6	2255	5108	0	7	adequate	adequate	adequate
5	2255	5108	0	7	adequate	adequate	adequate
6	2366	7396	0	7	adequate	adequate	adequate
5	2366	7396	0	7	adequate	adequate	adequate
6	2158	5425	7	0	adequate	adequate	adequate
5	2158	5425	7	0	adequate	adequate	adequate
6	4340	9296	7	0	adequate	adequate	adequate
5	4340	9296	7	0	adequate	adequate	adequate
6	8225	9970	7	0	adequate	adequate	adequate
5	8225	9970	7	0	adequate	adequate	adequate
6	6676	5144	0	7	adequate	adequate	adequate
5	6676	5144	0	7	adequate	adequate	adequate
6	1532	5149	7	0	adequate	adequate	adequate
5	1532	5149	7	0	adequate	adequate	adequate
6	12986	3011	0	7	adequate	adequate	adequate
5	12986	3011	0	7	adequate	adequate	adequate
6	6447	6803	7	0	adequate	adequate	adequate
5	6447	6803	7	0	adequate	adequate	adequate
6	1979	6390	7	0	adequate	adequate	adequate
5	1979	6390	7	0	adequate	adequate	adequate
6	1462	10532	0	7	adequate	adequate	adequate
5	1462	10532	0	7	adequate	adequate	adequate
6	4841	13381	7	0	adequate	adequate	adequate
5	4841	13381	7	0	adequate	adequate	adequate
6	13256	13131	7	0	adequate	adequate	adequate
5	13256	13131	7	0	adequate	adequate	adequate
6	2180	4147	7	0	adequate	adequate	adequate
5	2180	4147	7	0	adequate	adequate	adequate
6	14978	10708	0	7	adequate	adequate	adequate
5	14978	10708	0	7	adequate	adequate	adequate
6	1015	5476	7	0	adequate	adequate	adequate
5	1015	5476	7	0	adequate	adequate	adequate
6	8357	4833	7	0	unable to interpret	unable to interpret	unable to interpret
5	8357	4833	7	0	adequate	adequate	adequate
6	13559	7758	7	0	adequate	adequate	adequate
5	13559	7758	7	0	adequate	adequate	adequate
9	3284	13097	0	7	adequate	adequate	adequate
5	3284	13097	0	7	adequate	adequate	adequate
9	3210	9905	7	0	adequate	adequate	adequate
5	3210	9905	7	0	unable to interpret	unable to interpret	unable to interpret
9	6934	11118	7	0	adequate	adequate	adequate
5	6934	11118	7	0	suboptimal	suboptimal	suboptimal
9	2420	3030	0	7	adequate	adequate	adequate
5	2420	3030	0	7	adequate	adequate	adequate
9	6622	3943	7	0	adequate	adequate	adequate
5	6622	3943	7	0	adequate	adequate	adequate
9	4888	12826	7	0	adequate	adequate	adequate
5	4888	12826	7	0	unable to interpret	unable to interpret	unable to interpret
9	9316	4052	0	7	adequate	adequate	adequate
5	9316	4052	0	7	adequate	adequate	adequate
9	7904	3081	7	0	adequate	adequate	adequate
5	7904	3081	7	0	adequate	adequate	adequate
9	9272	4110	7	0	adequate	adequate	adequate
5	9272	4110	7	0	adequate	adequate	adequate
9	6077	5884	0	7	adequate	adequate	adequate
5	6077	5884	0	7	adequate	adequate	adequate
9	9650	8934	7	0	adequate	adequate	adequate
5	9650	8934	7	0	adequate	adequate	adequate
9	5957	2439	7	0	adequate	adequate	adequate
5	5957	2439	7	0	adequate	adequate	adequate
9	13804	917	7	0	adequate	adequate	adequate
5	13804	917	7	0	adequate	adequate	adequate
9	13380	11220	7	0	adequate	adequate	adequate
5	13380	11220	7	0	adequate	adequate	adequate
9	11976	2903	0	7	adequate	adequate	adequate
5	11976	2903	0	7	adequate	adequate	adequate
9	2136	11577	7	0	adequate	adequate	adequate
5	2136	11577	7	0	adequate	adequate	adequate
9	7276	794	0	7	unable to interpret	adequate	unable to interpret
5	7276	794	0	7	unable to interpret	adequate	unable to interpret
9	9715	7120	0	7	adequate	adequate	adequate
5	9715	7120	0	7	adequate	adequate	adequate
9	11455	10244	7	0	adequate	adequate	adequate
5	11455	10244	7	0	adequate	adequate	adequate
9	13031	1425	7	0	adequate	adequate	adequate
5	13031	1425	7	0	adequate	adequate	adequate
9	6738	5725	0	7	adequate	adequate	adequate
5	6738	5725	0	7	adequate	adequate	adequate
9	9901	11061	7	0	adequate	adequate	adequate
5	9901	11061	7	0	adequate	adequate	adequate
9	9192	3901	0	7	adequate	adequate	adequate
5	9192	3901	0	7	adequate	adequate	adequate
9	11150	8017	7	0	adequate	adequate	adequate
5	11150	8017	7	0	adequate	adequate	adequate
9	5496	13608	7	0	adequate	adequate	adequate
5	5496	13608	7	0	adequate	adequate	adequate
9	13997	6122	7	0	adequate	adequate	adequate
5	13997	6122	7	0	adequate	adequate	adequate
9	1085	13844	7	0	adequate	adequate	adequate
5	1085	13844	7	0	adequate	adequate	adequate
9	1026	9801	0	7	adequate	unable to interpret	unable to interpret
5	1026	9801	0	7	adequate	adequate	adequate
9	7679	8159	7	0	adequate	adequate	adequate
5	7679	8159	7	0	adequate	adequate	adequate
9	2256	4407	7	0	adequate	adequate	adequate
5	2256	4407	7	0	suboptimal	suboptimal	suboptimal
9	11316	11624	7	0	adequate	adequate	adequate
5	11316	11624	7	0	adequate	adequate	adequate
9	9394	13738	7	0	adequate	adequate	adequate
5	9394	13738	7	0	adequate	adequate	adequate
9	3806	8671	0	7	adequate	adequate	adequate
5	3806	8671	0	7	adequate	adequate	adequate
9	409	12045	7	0	adequate	adequate	adequate
5	409	12045	7	0	adequate	adequate	adequate
9	4585	9352	0	7	adequate	adequate	adequate
5	4585	9352	0	7	adequate	adequate	adequate
9	1071	11561	0	7	adequate	adequate	adequate
5	1071	11561	0	7	adequate	adequate	adequate
9	10662	1571	7	0	adequate	adequate	adequate
5	10662	1571	7	0	adequate	adequate	adequate
9	7090	6645	7	0	adequate	adequate	adequate
5	7090	6645	7	0	adequate	adequate	adequate
9	3165	10358	7	0	adequate	adequate	adequate
12	3165	10358	7	0	adequate	adequate	adequate
9	3241	6268	0	7	adequate	adequate	adequate
12	3241	6268	0	7	adequate	adequate	adequate
9	9755	11568	7	0	adequate	adequate	adequate
12	9755	11568	7	0	adequate	adequate	adequate
9	14684	926	7	0	adequate	adequate	adequate
12	14684	926	7	0	adequate	adequate	adequate
9	10344	7494	7	0	adequate	adequate	adequate
12	10344	7494	7	0	adequate	adequate	adequate
9	2444	7972	0	7	adequate	adequate	adequate
12	2444	7972	0	7	adequate	adequate	adequate
9	14831	2462	7	0	adequate	adequate	adequate
12	14831	2462	7	0	adequate	adequate	adequate
9	9181	5492	7	0	adequate	adequate	adequate
12	9181	5492	7	0	suboptimal	adequate	suboptimal
9	5177	9571	7	0	adequate	adequate	adequate
12	5177	9571	7	0	adequate	adequate	adequate
9	744	2490	0	7	adequate	adequate	adequate
12	744	2490	0	7	adequate	adequate	adequate
9	5760	9350	7	0	adequate	adequate	adequate
12	5760	9350	7	0	adequate	adequate	adequate
9	350	9071	0	7	adequate	adequate	adequate
12	350	9071	0	7	adequate	adequate	adequate
9	8577	3828	0	7	suboptimal	suboptimal	suboptimal
12	8577	3828	0	7	suboptimal	suboptimal	suboptimal
9	3246	12402	0	7	adequate	adequate	adequate
12	3246	12402	0	7	adequate	adequate	adequate
9	4392	6205	0	7	adequate	adequate	adequate
12	4392	6205	0	7	adequate	adequate	adequate
9	12843	2485	0	7	adequate	adequate	adequate
12	12843	2485	0	7	adequate	adequate	adequate
9	8564	12574	7	0	adequate	adequate	adequate
12	8564	12574	7	0	adequate	adequate	adequate
9	10012	13259	7	0	adequate	adequate	adequate
12	10012	13259	7	0	adequate	adequate	adequate
9	10303	6174	7	0	adequate	adequate	adequate
12	10303	6174	7	0	adequate	adequate	adequate
9	13675	6926	0	7	adequate	adequate	adequate
12	13675	6926	0	7	adequate	adequate	adequate
9	7655	8220	0	7	adequate	adequate	adequate
12	7655	8220	0	7	adequate	adequate	adequate
9	1302	5561	0	7	adequate	adequate	adequate
12	1302	5561	0	7	adequate	adequate	adequate
9	12325	2570	7	0	adequate	adequate	adequate
12	12325	2570	7	0	adequate	adequate	adequate
9	12097	1513	7	0	adequate	adequate	adequate
12	12097	1513	7	0	adequate	adequate	adequate
9	9118	13026	7	0	adequate	adequate	adequate
12	9118	13026	7	0	adequate	adequate	adequate
9	57	3198	7	0	adequate	adequate	adequate
12	57	3198	7	0	adequate	adequate	adequate
9	3646	13072	7	0	adequate	adequate	adequate
12	3646	13072	7	0	adequate	adequate	adequate
9	10915	13980	0	7	adequate	adequate	adequate
12	10915	13980	0	7	adequate	adequate	adequate
9	12412	6716	7	0	adequate	adequate	adequate
12	12412	6716	7	0	adequate	adequate	adequate
9	10388	2021	7	0	adequate	adequate	adequate
12	10388	2021	7	0	adequate	adequate	adequate
9	7254	2068	7	0	suboptimal	adequate	suboptimal
12	7254	2068	7	0	adequate	adequate	adequate
9	4954	5143	7	0	adequate	adequate	adequate
12	4954	5143	7	0	adequate	adequate	adequate
9	3070	4422	0	7	adequate	adequate	adequate
12	3070	4422	0	7	adequate	adequate	adequate
9	2600	6044	7	0	suboptimal	suboptimal	suboptimal
12	2600	6044	7	0	suboptimal	adequate	suboptimal
9	3603	14935	7	0	adequate	adequate	adequate
5	8521	10624	0	7	adequate	adequate	adequate
6	12946	2809	7	0	adequate	adequate	adequate
5	12946	2809	7	0	adequate	adequate	adequate
6	7275	9345	0	7	adequate	adequate	adequate
5	7275	9345	0	7	adequate	adequate	adequate
6	9724	7148	0	7	adequate	adequate	adequate
5	9724	7148	0	7	adequate	adequate	adequate
6	11446	13571	7	0	suboptimal	adequate	suboptimal
5	11446	13571	7	0	adequate	adequate	adequate
6	4404	1379	7	0	adequate	adequate	adequate
5	4404	1379	7	0	adequate	adequate	adequate
6	512	6994	0	7	adequate	adequate	adequate
5	512	6994	0	7	adequate	adequate	adequate
6	9544	3941	7	0	adequate	adequate	adequate
5	9544	3941	7	0	adequate	adequate	adequate
6	772	7015	7	0	adequate	adequate	adequate
5	772	7015	7	0	adequate	adequate	adequate
6	5052	7080	7	0	adequate	adequate	adequate
5	5052	7080	7	0	adequate	adequate	adequate
6	14019	13308	7	0	adequate	adequate	adequate
5	14019	13308	7	0	adequate	adequate	adequate
6	6270	5134	0	7	adequate	adequate	adequate
5	6270	5134	0	7	adequate	adequate	adequate
6	5805	586	0	7	adequate	adequate	adequate
5	5805	586	0	7	adequate	adequate	adequate
6	10926	4071	0	7	adequate	suboptimal	suboptimal
5	10926	4071	0	7	adequate	suboptimal	suboptimal
6	1004	3508	7	0	adequate	adequate	adequate
5	1004	3508	7	0	adequate	adequate	adequate
6	6326	11406	0	7	adequate	adequate	adequate
5	6326	11406	0	7	adequate	adequate	adequate
6	1577	74	7	0	adequate	adequate	adequate
5	1577	74	7	0	adequate	adequate	adequate
6	14959	14499	7	0	adequate	adequate	adequate
5	14959	14499	7	0	adequate	adequate	adequate
6	3974	1107	0	7	adequate	adequate	adequate
5	3974	1107	0	7	adequate	adequate	adequate
6	13798	10652	7	0	adequate	adequate	adequate
5	13798	10652	7	0	adequate	adequate	adequate
6	4765	11931	0	7	adequate	adequate	adequate
5	4765	11931	0	7	adequate	adequate	adequate
6	394	767	0	7	adequate	adequate	adequate
5	394	767	0	7	adequate	adequate	adequate
6	7600	6389	0	7	adequate	adequate	adequate
5	7600	6389	0	7	adequate	adequate	adequate
6	1701	9814	7	0	adequate	adequate	adequate
5	1701	9814	7	0	adequate	adequate	adequate
6	4497	3985	0	7	adequate	adequate	adequate
5	4497	3985	0	7	adequate	adequate	adequate
6	2310	14427	7	0	suboptimal	adequate	suboptimal
5	2310	14427	7	0	adequate	adequate	adequate
6	919	9377	7	0	suboptimal	suboptimal	suboptimal
5	919	9377	7	0	adequate	adequate	adequate
6	64	7491	0	7	adequate	adequate	adequate
5	64	7491	0	7	adequate	adequate	adequate
6	5446	1901	0	7	adequate	adequate	adequate
5	5446	1901	0	7	adequate	adequate	adequate
6	9222	4292	7	0	adequate	adequate	adequate
5	9222	4292	7	0	adequate	adequate	adequate
6	9947	10772	0	7	suboptimal	suboptimal	suboptimal
5	9947	10772	0	7	adequate	adequate	adequate
6	1443	3947	7	0	adequate	adequate	adequate
5	1443	3947	7	0	adequate	adequate	adequate
6	14036	463	7	0	adequate	adequate	adequate
5	14036	463	7	0	adequate	adequate	adequate
6	14147	6689	0	7	suboptimal	suboptimal	suboptimal
5	14147	6689	0	7	suboptimal	suboptimal	suboptimal
6	13364	5021	0	7	adequate	adequate	adequate
5	13364	5021	0	7	adequate	adequate	adequate
6	9649	5987	0	7	suboptimal	suboptimal	suboptimal
5	9649	5987	0	7	adequate	adequate	adequate
6	5579	13740	7	0	suboptimal	adequate	suboptimal
5	5579	13740	7	0	adequate	adequate	adequate
6	913	10091	0	7	adequate	adequate	adequate
5	913	10091	0	7	adequate	adequate	adequate
6	11389	7354	0	7	adequate	suboptimal	suboptimal
5	11389	7354	0	7	adequate	suboptimal	suboptimal
6	1498	12921	7	0	adequate	adequate	adequate
5	1498	12921	7	0	adequate	adequate	adequate
6	9749	12171	7	0	adequate	adequate	adequate
5	9749	12171	7	0	adequate	adequate	adequate
6	11704	14736	7	0	adequate	adequate	adequate
5	11704	14736	7	0	adequate	adequate	adequate
6	12271	1886	7	0	adequate	suboptimal	suboptimal
5	12271	1886	7	0	adequate	adequate	adequate
6	8023	13818	7	0	suboptimal	adequate	suboptimal
5	8023	13818	7	0	adequate	adequate	adequate
6	11123	7178	7	0	adequate	adequate	adequate
5	11123	7178	7	0	adequate	adequate	adequate
12	3603	14935	7	0	adequate	adequate	adequate
9	13825	13394	0	7	adequate	adequate	adequate
12	13825	13394	0	7	adequate	adequate	adequate
9	7729	11169	0	7	adequate	adequate	adequate
12	7729	11169	0	7	adequate	adequate	adequate
9	12385	8295	0	7	suboptimal	adequate	suboptimal
12	12385	8295	0	7	suboptimal	adequate	suboptimal
9	3649	9786	0	7	adequate	adequate	adequate
12	3649	9786	0	7	adequate	adequate	adequate
9	4615	14508	0	7	adequate	adequate	adequate
12	4615	14508	0	7	adequate	adequate	adequate
9	7635	4775	7	0	adequate	adequate	adequate
12	7635	4775	7	0	adequate	adequate	adequate
9	11982	1919	0	7	adequate	adequate	adequate
12	11982	1919	0	7	adequate	adequate	adequate
9	1659	2003	7	0	adequate	adequate	adequate
12	1659	2003	7	0	adequate	adequate	adequate
9	9965	8319	7	0	adequate	adequate	adequate
12	9965	8319	7	0	adequate	adequate	adequate
9	4370	3076	0	7	adequate	adequate	adequate
12	4370	3076	0	7	adequate	adequate	adequate
9	14453	11018	7	0	adequate	adequate	adequate
12	14453	11018	7	0	adequate	adequate	adequate
9	8714	2674	0	7	adequate	adequate	adequate
12	8714	2674	0	7	adequate	adequate	adequate
9	385	7345	7	0	adequate	adequate	adequate
12	385	7345	7	0	adequate	adequate	adequate
9	7081	9306	7	0	adequate	adequate	adequate
12	7081	9306	7	0	adequate	adequate	adequate
9	9807	11946	0	7	adequate	adequate	adequate
12	9807	11946	0	7	adequate	adequate	adequate
9	13471	13560	7	0	adequate	adequate	adequate
12	13471	13560	7	0	adequate	adequate	adequate
9	14569	10352	7	0	adequate	adequate	adequate
12	14569	10352	7	0	adequate	adequate	adequate
14	9329	14786	0	7	adequate	adequate	adequate
16	9329	14786	0	7	adequate	adequate	adequate
14	7174	9398	7	0	suboptimal	adequate	suboptimal
16	7174	9398	7	0	adequate	adequate	adequate
14	7194	7839	7	0	adequate	adequate	adequate
16	7194	7839	7	0	adequate	adequate	adequate
14	8734	8269	0	7	adequate	adequate	adequate
16	8734	8269	0	7	adequate	adequate	adequate
14	11548	522	0	7	adequate	suboptimal	suboptimal
16	11548	522	0	7	adequate	adequate	adequate
14	5406	11286	0	7	adequate	adequate	adequate
16	5406	11286	0	7	adequate	adequate	adequate
14	382	6692	0	7	adequate	adequate	adequate
16	382	6692	0	7	adequate	adequate	adequate
14	4188	28	7	0	adequate	adequate	adequate
16	4188	28	7	0	adequate	adequate	adequate
14	121	10013	7	0	adequate	adequate	adequate
16	121	10013	7	0	adequate	adequate	adequate
14	22	3305	7	0	adequate	adequate	adequate
16	22	3305	7	0	adequate	adequate	adequate
14	5593	14287	0	7	adequate	adequate	adequate
16	5593	14287	0	7	adequate	adequate	adequate
14	8921	8154	7	0	adequate	adequate	adequate
16	8921	8154	7	0	adequate	adequate	adequate
14	6914	6624	7	0	adequate	adequate	adequate
16	6914	6624	7	0	adequate	adequate	adequate
14	5299	6088	0	7	adequate	adequate	adequate
16	5299	6088	0	7	adequate	adequate	adequate
14	6108	3023	0	7	adequate	adequate	adequate
16	6108	3023	0	7	adequate	adequate	adequate
14	13743	1092	7	0	suboptimal	adequate	suboptimal
16	13743	1092	7	0	adequate	adequate	adequate
14	4968	2375	7	0	adequate	adequate	adequate
16	4968	2375	7	0	adequate	adequate	adequate
14	8823	8243	7	0	adequate	adequate	adequate
16	8823	8243	7	0	adequate	adequate	adequate
14	8857	2812	0	7	adequate	adequate	adequate
16	8857	2812	0	7	adequate	adequate	adequate
14	8790	7560	7	0	adequate	adequate	adequate
16	8790	7560	7	0	adequate	adequate	adequate
14	9112	8446	7	0	adequate	adequate	adequate
16	9112	8446	7	0	adequate	adequate	adequate
14	14825	8033	0	7	adequate	adequate	adequate
16	14825	8033	0	7	adequate	adequate	adequate
14	1680	13689	0	7	adequate	adequate	adequate
16	1680	13689	0	7	adequate	adequate	adequate
14	13382	13220	7	0	adequate	adequate	adequate
16	13382	13220	7	0	adequate	adequate	adequate
14	9450	2451	7	0	adequate	adequate	adequate
16	9450	2451	7	0	adequate	adequate	adequate
14	10931	3667	0	7	adequate	adequate	adequate
16	10931	3667	0	7	adequate	adequate	adequate
14	6112	4448	0	7	adequate	adequate	adequate
16	6112	4448	0	7	adequate	adequate	adequate
14	8236	5453	0	7	adequate	adequate	adequate
16	8236	5453	0	7	adequate	adequate	adequate
14	9594	14442	7	0	adequate	adequate	adequate
16	9594	14442	7	0	adequate	adequate	adequate
14	10348	2379	0	7	adequate	adequate	adequate
16	10348	2379	0	7	adequate	adequate	adequate
14	11221	13735	7	0	adequate	adequate	adequate
16	11221	13735	7	0	adequate	adequate	adequate
14	15	3623	7	0	adequate	adequate	adequate
16	15	3623	7	0	adequate	adequate	adequate
14	9449	572	0	7	adequate	adequate	adequate
16	9449	572	0	7	adequate	adequate	adequate
14	6988	6525	7	0	adequate	adequate	adequate
16	6988	6525	7	0	adequate	adequate	adequate
14	1665	1694	7	0	adequate	adequate	adequate
16	1665	1694	7	0	adequate	adequate	adequate
14	1464	7534	0	7	adequate	adequate	adequate
16	1464	7534	0	7	adequate	adequate	adequate
14	5816	12965	7	0	adequate	adequate	adequate
16	5816	12965	7	0	adequate	adequate	adequate
14	4455	8069	0	7	adequate	adequate	adequate
16	4455	8069	0	7	adequate	adequate	adequate
14	6453	1589	7	0	adequate	adequate	adequate
16	6453	1589	7	0	adequate	adequate	adequate
14	10134	6796	7	0	adequate	adequate	adequate
16	10134	6796	7	0	adequate	adequate	adequate
14	7186	10466	0	7	adequate	adequate	adequate
16	7186	10466	0	7	adequate	adequate	adequate
14	541	11876	7	0	adequate	adequate	adequate
16	541	11876	7	0	adequate	adequate	adequate
14	12367	10672	7	0	adequate	adequate	adequate
16	12367	10672	7	0	adequate	adequate	adequate
14	12992	8540	0	7	adequate	adequate	adequate
16	12992	8540	0	7	adequate	adequate	adequate
14	6079	14125	0	7	adequate	adequate	adequate
16	6079	14125	0	7	adequate	adequate	adequate
14	9938	9668	7	0	adequate	adequate	adequate
16	9938	9668	7	0	adequate	adequate	adequate
8	2396	4701	0	7	suboptimal	adequate	suboptimal
8	13885	12832	0	7	adequate	suboptimal	suboptimal
6	14359	11960	7	0	adequate	adequate	adequate
5	14359	11960	7	0	adequate	adequate	adequate
6	9488	10930	0	7	adequate	adequate	adequate
5	9488	10930	0	7	adequate	adequate	adequate
6	4882	9050	7	0	adequate	adequate	adequate
5	4882	9050	7	0	adequate	adequate	adequate
6	2495	3566	7	0	adequate	adequate	adequate
5	2495	3566	7	0	adequate	adequate	adequate
6	13004	11606	7	0	adequate	adequate	adequate
5	13004	11606	7	0	adequate	adequate	adequate
6	9203	4689	7	0	adequate	adequate	adequate
5	9203	4689	7	0	adequate	adequate	adequate
6	3607	3435	0	7	adequate	suboptimal	suboptimal
5	3607	3435	0	7	adequate	adequate	adequate
6	11339	11617	7	0	adequate	adequate	adequate
5	11339	11617	7	0	adequate	adequate	adequate
6	13906	10914	0	7	suboptimal	adequate	suboptimal
5	13906	10914	0	7	adequate	adequate	adequate
6	14608	153	0	7	adequate	adequate	adequate
5	14608	153	0	7	adequate	adequate	adequate
6	2916	9718	7	0	adequate	adequate	adequate
5	2916	9718	7	0	adequate	adequate	adequate
6	8679	1207	7	0	adequate	adequate	adequate
5	8679	1207	7	0	adequate	adequate	adequate
6	12516	298	7	0	unable to interpret	unable to interpret	unable to interpret
5	12516	298	7	0	adequate	suboptimal	suboptimal
6	10750	10608	7	0	adequate	adequate	adequate
5	10750	10608	7	0	adequate	adequate	adequate
6	11977	1456	7	0	adequate	adequate	adequate
5	11977	1456	7	0	adequate	adequate	adequate
6	14954	4389	0	7	adequate	adequate	adequate
5	14954	4389	0	7	adequate	adequate	adequate
6	3448	12155	0	7	adequate	adequate	adequate
5	3448	12155	0	7	adequate	adequate	adequate
6	3513	5092	0	7	adequate	suboptimal	suboptimal
5	3513	5092	0	7	adequate	adequate	adequate
6	11881	4072	0	7	adequate	adequate	adequate
5	11881	4072	0	7	adequate	adequate	adequate
6	815	11122	7	0	adequate	adequate	adequate
5	815	11122	7	0	adequate	adequate	adequate
6	8175	11323	0	7	adequate	adequate	adequate
5	8175	11323	0	7	adequate	adequate	adequate
6	2081	6500	7	0	adequate	adequate	adequate
5	2081	6500	7	0	adequate	adequate	adequate
6	1956	5222	7	0	adequate	adequate	adequate
5	1956	5222	7	0	adequate	adequate	adequate
6	5532	8984	0	7	adequate	adequate	adequate
5	5532	8984	0	7	adequate	adequate	adequate
6	9638	6025	7	0	suboptimal	adequate	suboptimal
5	9638	6025	7	0	adequate	adequate	adequate
6	1626	4491	0	7	adequate	adequate	adequate
5	1626	4491	0	7	adequate	adequate	adequate
6	12168	1410	7	0	adequate	adequate	adequate
5	12168	1410	7	0	adequate	adequate	adequate
6	7219	11363	7	0	adequate	adequate	adequate
5	7219	11363	7	0	adequate	adequate	adequate
6	3248	14834	7	0	suboptimal	adequate	suboptimal
5	3248	14834	7	0	adequate	suboptimal	suboptimal
6	14605	4950	7	0	suboptimal	suboptimal	suboptimal
5	14605	4950	7	0	adequate	adequate	adequate
6	7264	3617	7	0	unable to interpret	suboptimal	unable to interpret
5	7264	3617	7	0	suboptimal	adequate	suboptimal
6	12247	4290	7	0	suboptimal	adequate	suboptimal
5	12247	4290	7	0	adequate	adequate	adequate
6	14331	7573	0	7	adequate	adequate	adequate
5	14331	7573	0	7	adequate	adequate	adequate
6	14846	12326	0	7	adequate	adequate	adequate
5	14846	12326	0	7	adequate	adequate	adequate
6	12894	5841	0	7	unable to interpret	adequate	unable to interpret
5	12894	5841	0	7	suboptimal	adequate	suboptimal
8	7886	3705	7	0	adequate	suboptimal	suboptimal
8	12473	2618	0	7	adequate	adequate	adequate
8	12306	3876	7	0	adequate	adequate	adequate
8	14317	12907	7	0	adequate	adequate	adequate
8	729	5351	7	0	adequate	adequate	adequate
8	5773	11802	7	0	adequate	adequate	adequate
8	11633	4988	0	7	adequate	adequate	adequate
8	11343	5953	7	0	adequate	adequate	adequate
8	3341	14985	0	7	adequate	adequate	adequate
8	10009	6615	0	7	adequate	adequate	adequate
8	7784	7013	7	0	adequate	adequate	adequate
8	51	8802	7	0	adequate	adequate	adequate
8	5016	9946	0	7	adequate	adequate	adequate
8	7593	1289	7	0	adequate	adequate	adequate
8	9629	4494	7	0	adequate	adequate	adequate
8	13149	11042	7	0	adequate	adequate	adequate
8	13727	13107	7	0	adequate	adequate	adequate
8	10547	6102	7	0	adequate	adequate	adequate
8	986	9171	7	0	adequate	adequate	adequate
8	14828	3069	0	7	adequate	adequate	adequate
8	11808	14435	0	7	adequate	adequate	adequate
8	6308	2369	7	0	adequate	adequate	adequate
8	4245	12941	7	0	adequate	adequate	adequate
8	14062	2834	0	7	adequate	adequate	adequate
8	9498	7433	7	0	adequate	adequate	adequate
8	13417	4669	0	7	adequate	adequate	adequate
8	10927	14582	0	7	suboptimal	suboptimal	suboptimal
8	8666	3740	0	7	adequate	adequate	adequate
8	6478	4408	7	0	adequate	adequate	adequate
8	1981	3657	7	0	adequate	adequate	adequate
8	9431	11851	7	0	suboptimal	adequate	suboptimal
8	2975	8874	7	0	adequate	adequate	adequate
8	14617	14800	7	0	adequate	adequate	adequate
8	5603	9533	7	0	adequate	adequate	adequate
8	9067	3026	7	0	adequate	adequate	adequate
8	1114	497	7	0	adequate	adequate	adequate
8	14226	7125	7	0	adequate	adequate	adequate
8	6331	8652	7	0	adequate	adequate	adequate
8	10722	4530	7	0	adequate	adequate	adequate
8	6435	1396	7	0	adequate	adequate	adequate
8	14343	13067	7	0	suboptimal	adequate	suboptimal
8	13235	1579	7	0	adequate	adequate	adequate
8	8918	11779	0	7	adequate	adequate	adequate
8	5726	11051	7	0	adequate	adequate	adequate
8	633	14667	7	0	adequate	suboptimal	suboptimal
8	12894	5841	0	7	suboptimal	adequate	suboptimal
8	10696	5845	7	0	adequate	adequate	adequate
8	5849	4431	7	0	adequate	adequate	adequate
8	3248	14834	7	0	adequate	adequate	adequate
8	2284	1255	7	0	adequate	adequate	adequate
8	6279	4717	7	0	adequate	adequate	adequate
8	2979	4581	7	0	adequate	adequate	adequate
8	12247	4290	7	0	adequate	adequate	adequate
8	14036	463	7	0	adequate	adequate	adequate
8	8357	4833	7	0	adequate	suboptimal	suboptimal
8	5315	6364	0	7	adequate	adequate	adequate
8	7833	11183	7	0	adequate	adequate	adequate
8	12796	2947	7	0	adequate	suboptimal	suboptimal
8	13975	13272	7	0	adequate	adequate	adequate
8	6447	6803	7	0	adequate	adequate	adequate
8	1532	5149	7	0	adequate	adequate	adequate
8	4774	12649	0	7	adequate	adequate	adequate
8	485	5602	7	0	suboptimal	adequate	suboptimal
8	7771	10841	7	0	adequate	adequate	adequate
8	2066	2662	0	7	adequate	adequate	adequate
8	7264	3617	7	0	suboptimal	adequate	suboptimal
8	438	11845	7	0	adequate	adequate	adequate
8	12271	1886	7	0	adequate	adequate	adequate
8	14147	6689	0	7	unable to interpret	unable to interpret	unable to interpret
8	9437	4481	0	7	adequate	adequate	adequate
8	11995	14897	7	0	adequate	adequate	adequate
8	1979	6390	7	0	adequate	adequate	adequate
8	9649	5987	0	7	adequate	adequate	adequate
8	8175	11323	0	7	adequate	adequate	adequate
8	10209	6146	7	0	adequate	adequate	adequate
8	1462	10532	0	7	adequate	adequate	adequate
8	5901	296	7	0	adequate	adequate	adequate
8	5532	8984	0	7	adequate	adequate	adequate
8	11697	12398	0	7	adequate	adequate	adequate
8	13559	7758	7	0	adequate	adequate	adequate
8	6676	5144	0	7	adequate	adequate	adequate
8	14197	14856	7	0	adequate	adequate	adequate
8	5716	1796	7	0	adequate	adequate	adequate
8	11993	2129	7	0	adequate	adequate	adequate
8	14262	13424	0	7	adequate	adequate	adequate
8	10200	1226	7	0	adequate	adequate	adequate
8	9307	499	7	0	adequate	adequate	adequate
8	1956	5222	7	0	adequate	adequate	adequate
8	13722	8164	0	7	adequate	adequate	adequate
8	14605	4950	7	0	unable to interpret	unable to interpret	unable to interpret
8	792	14639	7	0	adequate	adequate	adequate
8	4032	6382	0	7	adequate	adequate	adequate
8	5667	7745	7	0	adequate	adequate	adequate
8	2751	8350	0	7	adequate	adequate	adequate
8	4284	2234	0	7	adequate	adequate	adequate
8	2180	4147	7	0	adequate	adequate	adequate
8	5110	8508	0	7	adequate	adequate	adequate
8	6509	1343	7	0	adequate	adequate	adequate
8	1626	4491	0	7	adequate	adequate	adequate
8	11244	13339	7	0	adequate	adequate	adequate
8	14259	1406	7	0	adequate	adequate	adequate
8	12168	1410	7	0	adequate	adequate	adequate
8	87	11116	0	7	adequate	adequate	adequate
8	14654	13202	7	0	adequate	adequate	adequate
8	5579	13740	7	0	adequate	adequate	adequate
8	13210	6219	0	7	adequate	adequate	adequate
8	8873	11038	0	7	adequate	adequate	adequate
8	8023	13818	7	0	adequate	adequate	adequate
8	8225	9970	7	0	adequate	adequate	adequate
8	581	8392	7	0	adequate	adequate	adequate
8	4391	8633	7	0	adequate	adequate	adequate
8	1075	6995	0	7	adequate	adequate	adequate
8	10501	11748	7	0	adequate	adequate	adequate
8	1533	6650	7	0	adequate	adequate	adequate
8	3416	1077	7	0	adequate	adequate	adequate
6	10696	5845	7	0	adequate	adequate	adequate
5	10696	5845	7	0	adequate	adequate	adequate
6	9702	2706	0	7	adequate	adequate	adequate
5	9702	2706	0	7	adequate	adequate	adequate
6	2979	4581	7	0	adequate	adequate	adequate
5	2979	4581	7	0	adequate	adequate	adequate
6	13975	13272	7	0	adequate	adequate	adequate
5	13975	13272	7	0	adequate	adequate	adequate
6	2396	4701	0	7	suboptimal	unable to interpret	unable to interpret
5	2396	4701	0	7	suboptimal	suboptimal	suboptimal
6	11902	12937	7	0	adequate	adequate	adequate
5	11902	12937	7	0	adequate	adequate	adequate
6	5667	7745	7	0	adequate	adequate	adequate
5	5667	7745	7	0	adequate	adequate	adequate
6	14477	6263	7	0	adequate	adequate	adequate
5	14477	6263	7	0	adequate	adequate	adequate
6	4284	2234	0	7	adequate	adequate	adequate
5	4284	2234	0	7	adequate	adequate	adequate
6	14539	1944	7	0	adequate	adequate	adequate
5	14539	1944	7	0	adequate	adequate	adequate
6	5726	11051	7	0	adequate	adequate	adequate
5	5726	11051	7	0	adequate	adequate	adequate
6	12182	4645	0	7	adequate	adequate	adequate
5	12182	4645	0	7	adequate	adequate	adequate
6	8445	10753	7	0	adequate	adequate	adequate
5	8445	10753	7	0	adequate	adequate	adequate
8	12986	3011	0	7	adequate	adequate	adequate
8	2748	14755	7	0	adequate	adequate	adequate
6	13323	9241	0	7	adequate	adequate	adequate
5	13323	9241	0	7	adequate	adequate	adequate
6	10209	6146	7	0	adequate	adequate	adequate
5	10209	6146	7	0	adequate	adequate	adequate
6	2013	743	7	0	suboptimal	unable to interpret	unable to interpret
5	2013	743	7	0	unable to interpret	unable to interpret	unable to interpret
6	9730	7140	7	0	unable to interpret	unable to interpret	unable to interpret
5	9730	7140	7	0	unable to interpret	unable to interpret	unable to interpret
6	13128	2397	0	7	adequate	adequate	adequate
5	13128	2397	0	7	adequate	adequate	adequate
6	5723	4304	7	0	adequate	adequate	adequate
5	5723	4304	7	0	adequate	adequate	adequate
6	7833	11183	7	0	adequate	adequate	adequate
5	7833	11183	7	0	adequate	adequate	adequate
6	14262	13424	0	7	adequate	adequate	adequate
5	14262	13424	0	7	adequate	adequate	adequate
6	12925	7773	7	0	adequate	adequate	adequate
5	12925	7773	7	0	adequate	adequate	adequate
6	5110	8508	0	7	adequate	adequate	adequate
5	5110	8508	0	7	adequate	adequate	adequate
6	4774	12649	0	7	adequate	adequate	adequate
5	4774	12649	0	7	adequate	adequate	adequate
6	11244	13339	7	0	adequate	adequate	adequate
5	11244	13339	7	0	adequate	adequate	adequate
6	10200	1226	7	0	adequate	adequate	adequate
5	10200	1226	7	0	adequate	adequate	adequate
6	438	11845	7	0	adequate	adequate	adequate
5	438	11845	7	0	adequate	adequate	adequate
6	87	11116	0	7	unable to interpret	unable to interpret	unable to interpret
5	87	11116	0	7	adequate	adequate	adequate
6	11375	4610	7	0	adequate	suboptimal	suboptimal
5	11375	4610	7	0	adequate	adequate	adequate
6	14259	1406	7	0	adequate	adequate	adequate
5	14259	1406	7	0	adequate	adequate	adequate
6	2284	1255	7	0	adequate	adequate	adequate
5	2284	1255	7	0	adequate	adequate	adequate
6	13923	6820	7	0	adequate	adequate	adequate
5	13923	6820	7	0	adequate	adequate	adequate
6	13827	3765	7	0	adequate	adequate	adequate
5	13827	3765	7	0	adequate	adequate	adequate
6	485	5602	7	0	suboptimal	suboptimal	suboptimal
5	485	5602	7	0	adequate	adequate	adequate
6	11993	2129	7	0	adequate	adequate	adequate
5	11993	2129	7	0	adequate	adequate	adequate
6	1783	7132	0	7	adequate	adequate	adequate
5	1783	7132	0	7	adequate	adequate	adequate
6	8918	11779	0	7	adequate	adequate	adequate
5	8918	11779	0	7	adequate	adequate	adequate
6	5473	8707	0	7	adequate	adequate	adequate
5	5473	8707	0	7	adequate	adequate	adequate
6	1256	9949	7	0	adequate	adequate	adequate
5	1256	9949	7	0	adequate	adequate	adequate
6	633	14667	7	0	adequate	suboptimal	suboptimal
5	633	14667	7	0	adequate	unable to interpret	unable to interpret
6	9919	1757	7	0	adequate	adequate	adequate
5	9919	1757	7	0	adequate	adequate	adequate
6	2876	6592	7	0	adequate	adequate	adequate
5	2876	6592	7	0	suboptimal	suboptimal	suboptimal
6	9108	10015	7	0	adequate	adequate	adequate
5	9108	10015	7	0	adequate	adequate	adequate
6	6149	12964	0	7	adequate	adequate	adequate
5	6149	12964	0	7	adequate	adequate	adequate
6	11186	8200	0	7	adequate	adequate	adequate
5	11186	8200	0	7	adequate	adequate	adequate
6	5618	13972	7	0	adequate	adequate	adequate
5	5618	13972	7	0	adequate	adequate	adequate
6	8376	3507	7	0	adequate	adequate	adequate
5	8376	3507	7	0	adequate	adequate	adequate
6	13722	8164	0	7	adequate	adequate	adequate
9	9328	14640	7	0	adequate	adequate	adequate
16	9328	14640	7	0	adequate	adequate	adequate
9	4175	12738	0	7	adequate	adequate	adequate
16	4175	12738	0	7	adequate	adequate	adequate
9	11571	579	0	7	adequate	adequate	adequate
16	11571	579	0	7	adequate	adequate	adequate
9	1224	1104	0	7	adequate	adequate	adequate
16	1224	1104	0	7	adequate	adequate	adequate
9	10300	3161	7	0	adequate	adequate	adequate
16	10300	3161	7	0	adequate	adequate	adequate
9	9382	12204	0	7	adequate	adequate	adequate
16	9382	12204	0	7	adequate	adequate	adequate
9	5010	10868	0	7	adequate	adequate	adequate
16	5010	10868	0	7	adequate	adequate	adequate
9	4402	1780	7	0	adequate	adequate	adequate
16	4402	1780	7	0	adequate	adequate	adequate
9	10126	7445	0	7	adequate	adequate	adequate
16	10126	7445	0	7	adequate	adequate	adequate
9	11924	13504	7	0	adequate	unable to interpret	unable to interpret
16	11924	13504	7	0	adequate	adequate	adequate
9	14707	2043	0	7	adequate	adequate	adequate
16	14707	2043	0	7	adequate	adequate	adequate
9	6266	4531	7	0	adequate	adequate	adequate
16	6266	4531	7	0	suboptimal	adequate	suboptimal
9	14379	1417	7	0	adequate	adequate	adequate
16	14379	1417	7	0	adequate	adequate	adequate
9	4565	1671	0	7	adequate	adequate	adequate
16	4565	1671	0	7	adequate	adequate	adequate
9	7043	10907	7	0	adequate	adequate	adequate
16	7043	10907	7	0	adequate	adequate	adequate
9	5863	6053	7	0	adequate	adequate	adequate
16	5863	6053	7	0	adequate	adequate	adequate
9	8581	14649	7	0	adequate	adequate	adequate
16	8581	14649	7	0	adequate	adequate	adequate
9	904	11229	7	0	adequate	adequate	adequate
16	904	11229	7	0	suboptimal	suboptimal	suboptimal
9	7201	2604	7	0	adequate	adequate	adequate
16	7201	2604	7	0	adequate	adequate	adequate
9	9788	13387	0	7	adequate	adequate	adequate
16	9788	13387	0	7	adequate	adequate	adequate
9	12192	14241	7	0	adequate	adequate	adequate
16	12192	14241	7	0	adequate	adequate	adequate
9	4346	3922	7	0	adequate	adequate	adequate
16	4346	3922	7	0	adequate	adequate	adequate
5	13722	8164	0	7	adequate	adequate	adequate
6	792	14639	7	0	adequate	adequate	adequate
5	792	14639	7	0	adequate	adequate	adequate
6	9437	4481	0	7	adequate	adequate	adequate
5	9437	4481	0	7	adequate	adequate	adequate
6	12796	2947	7	0	adequate	suboptimal	suboptimal
5	12796	2947	7	0	unable to interpret	unable to interpret	unable to interpret
6	13210	6219	0	7	adequate	adequate	adequate
5	13210	6219	0	7	adequate	adequate	adequate
6	581	8392	7	0	adequate	adequate	adequate
5	581	8392	7	0	adequate	adequate	adequate
6	11995	14897	7	0	adequate	adequate	adequate
5	11995	14897	7	0	adequate	adequate	adequate
6	4032	6382	0	7	adequate	adequate	adequate
5	4032	6382	0	7	adequate	adequate	adequate
6	107	11309	7	0	adequate	adequate	adequate
5	107	11309	7	0	adequate	adequate	adequate
6	14587	11252	7	0	adequate	adequate	adequate
5	14587	11252	7	0	adequate	adequate	adequate
6	3721	6885	7	0	adequate	adequate	adequate
5	3721	6885	7	0	adequate	adequate	adequate
6	3384	172	7	0	adequate	adequate	adequate
5	3384	172	7	0	adequate	adequate	adequate
6	7771	10841	7	0	adequate	adequate	adequate
5	7771	10841	7	0	adequate	adequate	adequate
9	1313	12582	0	7	adequate	adequate	adequate
16	1313	12582	0	7	adequate	adequate	adequate
9	3471	7270	0	7	adequate	adequate	adequate
16	3471	7270	0	7	adequate	adequate	adequate
9	11600	12839	7	0	adequate	adequate	adequate
16	11600	12839	7	0	adequate	adequate	adequate
9	6564	708	0	7	adequate	adequate	adequate
16	6564	708	0	7	adequate	adequate	adequate
9	2194	14285	0	7	adequate	suboptimal	suboptimal
16	2194	14285	0	7	adequate	adequate	adequate
9	13205	8130	7	0	adequate	adequate	adequate
16	13205	8130	7	0	adequate	adequate	adequate
9	14336	10400	0	7	adequate	adequate	adequate
16	14336	10400	0	7	adequate	adequate	adequate
9	3733	7497	7	0	adequate	adequate	adequate
16	3733	7497	7	0	adequate	adequate	adequate
9	3273	8494	0	7	adequate	adequate	adequate
16	3273	8494	0	7	adequate	adequate	adequate
9	13398	11029	7	0	adequate	adequate	adequate
16	13398	11029	7	0	adequate	adequate	adequate
9	5451	3057	7	0	adequate	adequate	adequate
16	5451	3057	7	0	adequate	adequate	adequate
9	3992	7447	7	0	adequate	adequate	adequate
16	3992	7447	7	0	adequate	adequate	adequate
9	9404	8820	7	0	adequate	adequate	adequate
16	9404	8820	7	0	adequate	adequate	adequate
9	4360	9479	7	0	adequate	adequate	adequate
16	4360	9479	7	0	adequate	adequate	adequate
9	7225	6199	0	7	adequate	adequate	adequate
16	7225	6199	0	7	adequate	adequate	adequate
9	8210	9387	7	0	adequate	adequate	adequate
16	8210	9387	7	0	adequate	adequate	adequate
9	10741	13171	7	0	adequate	adequate	adequate
16	10741	13171	7	0	adequate	adequate	adequate
9	5205	13776	0	7	adequate	adequate	adequate
16	5205	13776	0	7	adequate	adequate	adequate
9	1575	3133	0	7	adequate	adequate	adequate
16	1575	3133	0	7	adequate	adequate	adequate
9	77	6764	0	7	adequate	adequate	adequate
16	77	6764	0	7	adequate	adequate	adequate
9	14673	10226	0	7	adequate	adequate	adequate
16	14673	10226	0	7	adequate	adequate	adequate
9	5193	6679	0	7	adequate	adequate	adequate
16	5193	6679	0	7	adequate	adequate	adequate
9	14469	5577	7	0	adequate	adequate	adequate
16	14469	5577	7	0	suboptimal	adequate	suboptimal
12	12514	2469	0	7	adequate	adequate	adequate
9	12514	2469	0	7	adequate	adequate	adequate
12	9748	6795	7	0	adequate	adequate	adequate
9	9748	6795	7	0	adequate	adequate	adequate
12	1355	7323	7	0	adequate	adequate	adequate
9	1355	7323	7	0	adequate	adequate	adequate
12	1296	13860	7	0	adequate	adequate	adequate
9	1296	13860	7	0	adequate	adequate	adequate
12	1436	9286	0	7	adequate	adequate	adequate
9	1436	9286	0	7	adequate	adequate	adequate
12	4262	12878	0	7	adequate	adequate	adequate
9	4262	12878	0	7	adequate	adequate	adequate
12	10590	11479	7	0	adequate	adequate	adequate
9	10590	11479	7	0	adequate	adequate	adequate
12	4816	12238	0	7	adequate	adequate	adequate
9	4816	12238	0	7	adequate	adequate	adequate
12	13579	12709	0	7	adequate	adequate	adequate
9	13579	12709	0	7	adequate	adequate	adequate
12	3280	8516	7	0	adequate	adequate	adequate
9	3280	8516	7	0	adequate	adequate	adequate
12	3693	3780	7	0	adequate	adequate	adequate
9	3693	3780	7	0	adequate	adequate	adequate
12	2971	2074	7	0	adequate	adequate	adequate
9	2971	2074	7	0	adequate	adequate	adequate
12	5984	7583	7	0	adequate	adequate	adequate
9	5984	7583	7	0	adequate	adequate	adequate
12	2655	3960	7	0	adequate	adequate	adequate
9	2655	3960	7	0	adequate	adequate	adequate
12	9146	10206	7	0	adequate	adequate	adequate
9	9146	10206	7	0	adequate	adequate	adequate
12	11471	13085	0	7	adequate	adequate	adequate
9	11471	13085	0	7	adequate	adequate	adequate
12	14475	8340	0	7	adequate	adequate	adequate
9	14475	8340	0	7	adequate	adequate	adequate
12	10149	1972	0	7	adequate	adequate	adequate
9	10149	1972	0	7	adequate	adequate	adequate
12	11572	13077	0	7	adequate	adequate	adequate
9	11572	13077	0	7	adequate	adequate	adequate
12	9518	9295	7	0	suboptimal	suboptimal	suboptimal
9	9518	9295	7	0	adequate	adequate	adequate
12	7091	2715	7	0	adequate	adequate	adequate
9	7091	2715	7	0	adequate	adequate	adequate
12	5197	2258	0	7	adequate	adequate	adequate
9	5197	2258	0	7	adequate	adequate	adequate
12	9279	8362	7	0	adequate	adequate	adequate
9	9279	8362	7	0	adequate	adequate	adequate
12	12120	5382	0	7	adequate	adequate	adequate
9	12120	5382	0	7	adequate	adequate	adequate
12	7310	12023	7	0	adequate	adequate	adequate
9	7310	12023	7	0	adequate	adequate	adequate
12	11618	2586	7	0	adequate	adequate	adequate
9	11618	2586	7	0	adequate	adequate	adequate
12	3202	8895	0	7	adequate	adequate	adequate
9	3202	8895	0	7	adequate	adequate	adequate
12	3691	11041	7	0	adequate	adequate	adequate
9	3691	11041	7	0	adequate	adequate	adequate
12	5900	2305	0	7	adequate	adequate	adequate
9	5900	2305	0	7	adequate	adequate	adequate
12	3289	8251	7	0	adequate	adequate	adequate
9	3289	8251	7	0	adequate	adequate	adequate
12	14515	14801	0	7	adequate	adequate	adequate
9	14515	14801	0	7	adequate	adequate	adequate
12	10947	6162	0	7	adequate	adequate	adequate
9	10947	6162	0	7	adequate	adequate	adequate
12	5786	2985	7	0	adequate	adequate	adequate
9	5786	2985	7	0	adequate	adequate	adequate
12	7742	14119	7	0	adequate	adequate	adequate
9	7742	14119	7	0	adequate	adequate	adequate
12	14353	2325	7	0	adequate	adequate	adequate
9	14353	2325	7	0	adequate	adequate	adequate
12	10446	14745	7	0	adequate	adequate	adequate
9	10446	14745	7	0	adequate	adequate	adequate
12	12173	1969	7	0	adequate	adequate	adequate
9	12173	1969	7	0	adequate	adequate	adequate
12	12590	14398	7	0	adequate	adequate	adequate
9	12590	14398	7	0	adequate	adequate	adequate
12	13838	2246	7	0	adequate	adequate	adequate
9	13838	2246	7	0	adequate	adequate	adequate
12	1912	439	7	0	adequate	adequate	adequate
9	1912	439	7	0	adequate	adequate	adequate
12	6591	3645	0	7	adequate	adequate	adequate
9	6591	3645	0	7	adequate	adequate	adequate
12	1745	6083	7	0	adequate	adequate	adequate
9	1745	6083	7	0	adequate	adequate	adequate
12	5470	11160	7	0	adequate	adequate	adequate
9	5470	11160	7	0	adequate	adequate	adequate
12	5401	6157	7	0	adequate	adequate	adequate
9	5401	6157	7	0	adequate	adequate	adequate
12	12778	6113	7	0	adequate	adequate	adequate
9	12778	6113	7	0	adequate	adequate	adequate
12	103	673	7	0	adequate	adequate	adequate
9	103	673	7	0	adequate	adequate	adequate
12	1206	6103	0	7	adequate	adequate	adequate
9	1206	6103	0	7	adequate	adequate	adequate
12	2872	13680	0	7	adequate	adequate	adequate
9	2872	13680	0	7	adequate	adequate	adequate
12	4238	4492	0	7	adequate	adequate	adequate
9	4238	4492	0	7	adequate	adequate	adequate
12	13516	4548	0	7	adequate	adequate	adequate
9	13516	4548	0	7	adequate	adequate	adequate
12	14193	13534	0	7	adequate	adequate	adequate
9	14193	13534	0	7	adequate	adequate	adequate
12	3007	11834	0	7	adequate	adequate	adequate
9	3007	11834	0	7	adequate	adequate	adequate
12	5160	8726	7	0	adequate	adequate	adequate
9	5160	8726	7	0	adequate	adequate	adequate
12	5734	12663	7	0	adequate	adequate	adequate
9	5734	12663	7	0	adequate	adequate	adequate
12	12800	4426	7	0	adequate	adequate	adequate
9	12800	4426	7	0	adequate	adequate	adequate
9	5605	13194	7	0	adequate	adequate	adequate
14	5605	13194	7	0	adequate	adequate	adequate
9	3215	4414	0	7	adequate	adequate	adequate
14	3215	4414	0	7	adequate	adequate	adequate
9	14844	12343	7	0	adequate	adequate	adequate
14	14844	12343	7	0	adequate	adequate	adequate
9	8449	13138	7	0	adequate	adequate	adequate
14	8449	13138	7	0	adequate	adequate	adequate
9	9631	9969	7	0	adequate	adequate	adequate
14	9631	9969	7	0	adequate	adequate	adequate
9	13611	8315	0	7	adequate	adequate	adequate
14	13611	8315	0	7	adequate	adequate	adequate
9	3470	558	0	7	adequate	suboptimal	suboptimal
14	3470	558	0	7	adequate	suboptimal	suboptimal
9	13993	11006	7	0	adequate	adequate	adequate
14	13993	11006	7	0	adequate	adequate	adequate
9	9773	8534	7	0	adequate	adequate	adequate
14	9773	8534	7	0	adequate	adequate	adequate
9	3190	7793	7	0	adequate	adequate	adequate
14	3190	7793	7	0	adequate	adequate	adequate
9	7218	1088	0	7	adequate	adequate	adequate
14	7218	1088	0	7	adequate	adequate	adequate
9	11094	5761	0	7	adequate	adequate	adequate
14	11094	5761	0	7	adequate	adequate	adequate
9	2153	3597	0	7	adequate	adequate	adequate
14	2153	3597	0	7	adequate	adequate	adequate
9	9368	13351	7	0	adequate	adequate	adequate
14	9368	13351	7	0	adequate	adequate	adequate
9	9761	3683	0	7	adequate	adequate	adequate
14	9761	3683	0	7	adequate	adequate	adequate
9	11686	5070	7	0	adequate	adequate	adequate
14	11686	5070	7	0	adequate	adequate	adequate
9	9342	8030	0	7	suboptimal	adequate	suboptimal
14	9342	8030	0	7	suboptimal	adequate	suboptimal
9	8483	4430	7	0	adequate	adequate	adequate
14	8483	4430	7	0	adequate	adequate	adequate
9	5821	1251	7	0	adequate	adequate	adequate
14	5821	1251	7	0	adequate	adequate	adequate
9	2853	10174	0	7	adequate	adequate	adequate
14	2853	10174	0	7	adequate	adequate	adequate
9	4850	3153	7	0	adequate	adequate	adequate
14	4850	3153	7	0	adequate	adequate	adequate
9	293	11760	0	7	adequate	adequate	adequate
14	293	11760	0	7	adequate	adequate	adequate
9	2942	2407	0	7	adequate	adequate	adequate
14	2942	2407	0	7	adequate	adequate	adequate
9	13479	2202	7	0	adequate	adequate	adequate
14	13479	2202	7	0	adequate	suboptimal	suboptimal
9	8267	2306	7	0	adequate	adequate	adequate
14	8267	2306	7	0	adequate	adequate	adequate
9	6741	4830	7	0	adequate	adequate	adequate
14	6741	4830	7	0	adequate	adequate	adequate
9	1115	30	7	0	adequate	adequate	adequate
14	1115	30	7	0	adequate	adequate	adequate
9	11246	1039	0	7	adequate	adequate	adequate
14	11246	1039	0	7	adequate	adequate	adequate
9	12810	11778	7	0	adequate	adequate	adequate
14	12810	11778	7	0	adequate	adequate	adequate
9	6399	14626	7	0	adequate	adequate	adequate
14	6399	14626	7	0	adequate	adequate	adequate
9	8309	14295	7	0	adequate	adequate	adequate
14	8309	14295	7	0	adequate	adequate	adequate
9	13010	2970	7	0	adequate	adequate	adequate
14	13010	2970	7	0	adequate	adequate	adequate
9	8364	2811	7	0	adequate	adequate	adequate
14	8364	2811	7	0	adequate	adequate	adequate
9	4526	13494	7	0	adequate	adequate	adequate
14	4526	13494	7	0	adequate	adequate	adequate
9	11025	12256	7	0	adequate	adequate	adequate
14	11025	12256	7	0	adequate	adequate	adequate
9	12739	14308	0	7	adequate	adequate	adequate
14	12739	14308	0	7	adequate	adequate	adequate
9	12263	6516	7	0	adequate	adequate	adequate
14	12263	6516	7	0	adequate	adequate	adequate
9	1728	5973	0	7	adequate	adequate	adequate
14	1728	5973	0	7	adequate	adequate	adequate
9	5831	5239	7	0	adequate	adequate	adequate
14	5831	5239	7	0	adequate	adequate	adequate
9	13778	4982	0	7	adequate	adequate	adequate
14	13778	4982	0	7	adequate	suboptimal	suboptimal
9	4459	297	7	0	adequate	adequate	adequate
14	4459	297	7	0	adequate	adequate	adequate
9	13768	3883	7	0	adequate	adequate	adequate
14	13768	3883	7	0	suboptimal	adequate	suboptimal
9	1681	6348	7	0	adequate	adequate	adequate
14	1681	6348	7	0	adequate	adequate	adequate
9	13753	6356	0	7	adequate	adequate	adequate
14	13753	6356	0	7	adequate	adequate	adequate
9	10838	14983	7	0	adequate	adequate	adequate
14	10838	14983	7	0	adequate	adequate	adequate
9	700	1306	7	0	adequate	adequate	adequate
14	700	1306	7	0	adequate	adequate	adequate
9	5749	6147	7	0	adequate	adequate	adequate
14	5749	6147	7	0	adequate	adequate	adequate
9	12520	5524	7	0	adequate	adequate	adequate
14	12520	5524	7	0	adequate	adequate	adequate
9	14452	1246	0	7	adequate	adequate	adequate
14	14452	1246	0	7	adequate	adequate	adequate
9	14516	2612	7	0	adequate	adequate	adequate
14	14516	2612	7	0	adequate	adequate	adequate
9	2192	9966	7	0	adequate	adequate	adequate
14	2192	9966	7	0	adequate	adequate	adequate
9	8202	4146	0	7	adequate	adequate	adequate
14	8202	4146	0	7	adequate	adequate	adequate
9	9703	8020	0	7	adequate	adequate	adequate
14	9703	8020	0	7	adequate	adequate	adequate
9	8941	9099	0	7	adequate	adequate	adequate
14	8941	9099	0	7	adequate	suboptimal	suboptimal
9	5066	1766	7	0	adequate	adequate	adequate
14	5066	1766	7	0	unable to interpret	unable to interpret	unable to interpret
9	13865	4178	0	7	adequate	adequate	adequate
12	13865	4178	0	7	suboptimal	adequate	suboptimal
9	3344	6520	7	0	adequate	adequate	adequate
12	3344	6520	7	0	adequate	adequate	adequate
9	1414	5198	7	0	adequate	adequate	adequate
12	1414	5198	7	0	adequate	unable to interpret	unable to interpret
9	8926	12245	0	7	adequate	adequate	adequate
12	8926	12245	0	7	adequate	adequate	adequate
9	11068	10938	0	7	adequate	adequate	adequate
12	11068	10938	0	7	adequate	adequate	adequate
9	2622	13814	0	7	adequate	adequate	adequate
12	2622	13814	0	7	adequate	adequate	adequate
9	7108	12710	0	7	adequate	adequate	adequate
12	7108	12710	0	7	adequate	adequate	adequate
9	2966	3564	7	0	adequate	adequate	adequate
12	2966	3564	7	0	adequate	adequate	adequate
9	12989	3979	0	7	adequate	adequate	adequate
12	12989	3979	0	7	adequate	adequate	adequate
9	7444	332	7	0	adequate	adequate	adequate
12	7444	332	7	0	adequate	adequate	adequate
9	6491	13081	7	0	adequate	adequate	adequate
12	6491	13081	7	0	adequate	adequate	adequate
9	9310	11839	0	7	adequate	adequate	adequate
12	9310	11839	0	7	adequate	suboptimal	suboptimal
9	13788	14456	7	0	adequate	adequate	adequate
12	13788	14456	7	0	adequate	adequate	adequate
9	10189	1940	0	7	adequate	adequate	adequate
12	10189	1940	0	7	adequate	adequate	adequate
9	13042	12623	7	0	adequate	adequate	adequate
12	13042	12623	7	0	adequate	adequate	adequate
9	12103	6413	0	7	adequate	adequate	adequate
12	12103	6413	0	7	adequate	adequate	adequate
9	7499	12837	7	0	adequate	adequate	adequate
12	7499	12837	7	0	adequate	adequate	adequate
9	9023	14093	7	0	adequate	adequate	adequate
12	9023	14093	7	0	adequate	adequate	adequate
9	13599	9054	7	0	adequate	adequate	adequate
12	13599	9054	7	0	adequate	adequate	adequate
9	557	8221	0	7	adequate	adequate	adequate
12	557	8221	0	7	adequate	suboptimal	suboptimal
9	5480	12345	0	7	adequate	adequate	adequate
12	5480	12345	0	7	adequate	adequate	adequate
9	10842	11438	7	0	adequate	adequate	adequate
12	10842	11438	7	0	adequate	adequate	adequate
9	2474	6758	7	0	adequate	adequate	adequate
12	2474	6758	7	0	adequate	adequate	adequate
9	14340	13758	7	0	adequate	adequate	adequate
12	14340	13758	7	0	adequate	adequate	adequate
9	13602	9710	0	7	adequate	adequate	adequate
12	13602	9710	0	7	suboptimal	suboptimal	suboptimal
9	1627	9888	7	0	adequate	adequate	adequate
12	1627	9888	7	0	adequate	adequate	adequate
9	6929	5510	7	0	adequate	adequate	adequate
12	6929	5510	7	0	adequate	adequate	adequate
9	9646	3369	7	0	adequate	adequate	adequate
12	9646	3369	7	0	adequate	adequate	adequate
9	11762	13837	0	7	adequate	adequate	adequate
12	11762	13837	0	7	adequate	adequate	adequate
9	9729	4457	7	0	adequate	adequate	adequate
12	9729	4457	7	0	adequate	adequate	adequate
9	1574	2531	0	7	adequate	suboptimal	suboptimal
12	1574	2531	0	7	adequate	suboptimal	suboptimal
9	4080	2705	0	7	adequate	adequate	adequate
12	4080	2705	0	7	adequate	adequate	adequate
9	9439	13840	7	0	adequate	adequate	adequate
12	9439	13840	7	0	adequate	adequate	adequate
9	12406	12683	0	7	adequate	adequate	adequate
12	12406	12683	0	7	adequate	adequate	adequate
9	7184	10737	7	0	adequate	adequate	adequate
12	7184	10737	7	0	adequate	adequate	adequate
9	10447	10587	0	7	adequate	adequate	adequate
12	10447	10587	0	7	adequate	adequate	adequate
9	4327	4170	7	0	adequate	adequate	adequate
12	4327	4170	7	0	adequate	adequate	adequate
9	1746	1103	7	0	adequate	adequate	adequate
12	1746	1103	7	0	adequate	adequate	adequate
9	3095	1486	7	0	adequate	adequate	adequate
12	3095	1486	7	0	adequate	adequate	adequate
9	13719	12971	0	7	adequate	adequate	adequate
12	13719	12971	0	7	adequate	adequate	adequate
9	9047	4513	7	0	adequate	adequate	adequate
12	9047	4513	7	0	adequate	adequate	adequate
9	12713	13147	0	7	adequate	adequate	adequate
12	12713	13147	0	7	adequate	adequate	adequate
9	8894	4511	7	0	adequate	adequate	adequate
12	8894	4511	7	0	adequate	adequate	adequate
9	11125	13136	0	7	adequate	adequate	adequate
12	11125	13136	0	7	adequate	adequate	adequate
9	8770	1510	0	7	adequate	adequate	adequate
12	8770	1510	0	7	adequate	adequate	adequate
9	4937	13365	0	7	adequate	adequate	adequate
12	4937	13365	0	7	adequate	adequate	adequate
9	9402	14116	7	0	adequate	adequate	adequate
12	9402	14116	7	0	adequate	adequate	adequate
9	331	6743	0	7	adequate	adequate	adequate
12	331	6743	0	7	adequate	adequate	adequate
9	349	10867	0	7	adequate	adequate	adequate
12	349	10867	0	7	adequate	adequate	adequate
9	6125	13721	7	0	adequate	adequate	adequate
12	6125	13721	7	0	adequate	adequate	adequate
9	14948	8246	7	0	adequate	adequate	adequate
12	14948	8246	7	0	adequate	adequate	adequate
9	289	11751	7	0	adequate	adequate	adequate
12	289	11751	7	0	adequate	adequate	adequate
6	2018	7472	0	7	adequate	adequate	adequate
10	2018	7472	0	7	adequate	adequate	adequate
6	9032	10628	7	0	adequate	adequate	adequate
10	9032	10628	7	0	adequate	adequate	adequate
6	202	5400	7	0	adequate	adequate	adequate
10	202	5400	7	0	adequate	adequate	adequate
6	9289	10676	0	7	adequate	adequate	adequate
10	9289	10676	0	7	adequate	adequate	adequate
6	1965	7869	7	0	adequate	adequate	adequate
10	1965	7869	7	0	adequate	adequate	adequate
6	3418	11585	0	7	adequate	adequate	adequate
10	3418	11585	0	7	adequate	adequate	adequate
6	14212	13488	7	0	adequate	adequate	adequate
10	14212	13488	7	0	adequate	adequate	adequate
6	12910	10771	0	7	adequate	adequate	adequate
10	12910	10771	0	7	adequate	adequate	adequate
6	1022	11508	7	0	adequate	adequate	adequate
10	1022	11508	7	0	adequate	adequate	adequate
6	3536	10869	0	7	adequate	adequate	adequate
10	3536	10869	0	7	adequate	adequate	adequate
6	4477	12568	0	7	adequate	adequate	adequate
10	4477	12568	0	7	adequate	adequate	adequate
6	5954	4539	7	0	adequate	adequate	adequate
10	5954	4539	7	0	adequate	adequate	adequate
6	10282	432	0	7	adequate	adequate	adequate
10	10282	432	0	7	adequate	adequate	adequate
6	498	2025	7	0	adequate	adequate	adequate
10	498	2025	7	0	adequate	adequate	adequate
6	1800	2064	0	7	adequate	adequate	adequate
10	1800	2064	0	7	adequate	adequate	adequate
6	9461	8229	0	7	adequate	adequate	adequate
10	9461	8229	0	7	adequate	adequate	adequate
6	1374	9645	0	7	adequate	adequate	adequate
10	1374	9645	0	7	adequate	adequate	adequate
6	10188	513	0	7	adequate	adequate	adequate
10	10188	513	0	7	adequate	adequate	adequate
6	8253	9822	0	7	adequate	adequate	adequate
10	8253	9822	0	7	adequate	adequate	adequate
6	9137	12973	7	0	adequate	adequate	adequate
10	9137	12973	7	0	adequate	adequate	adequate
6	2197	3569	0	7	adequate	adequate	adequate
10	2197	3569	0	7	adequate	adequate	adequate
6	5520	4183	0	7	adequate	adequate	adequate
10	5520	4183	0	7	adequate	adequate	adequate
6	856	5468	7	0	adequate	adequate	adequate
10	856	5468	7	0	adequate	adequate	adequate
6	6586	12685	0	7	adequate	adequate	adequate
10	6586	12685	0	7	adequate	adequate	adequate
6	8975	1155	0	7	adequate	adequate	adequate
10	8975	1155	0	7	adequate	adequate	adequate
6	217	8833	7	0	adequate	adequate	adequate
10	217	8833	7	0	adequate	adequate	adequate
6	3661	9874	0	7	adequate	adequate	adequate
10	3661	9874	0	7	adequate	adequate	adequate
6	422	11324	0	7	adequate	adequate	adequate
10	422	11324	0	7	adequate	adequate	adequate
6	3976	5062	0	7	adequate	suboptimal	suboptimal
10	3976	5062	0	7	adequate	adequate	adequate
6	5290	10438	0	7	adequate	adequate	adequate
10	5290	10438	0	7	adequate	adequate	adequate
6	4925	4382	0	7	adequate	suboptimal	suboptimal
10	4925	4382	0	7	adequate	suboptimal	suboptimal
6	12358	10396	0	7	adequate	adequate	adequate
10	12358	10396	0	7	adequate	adequate	adequate
6	14303	2209	7	0	adequate	adequate	adequate
10	14303	2209	7	0	adequate	adequate	adequate
6	1268	2610	7	0	adequate	adequate	adequate
10	1268	2610	7	0	adequate	adequate	adequate
6	554	1998	0	7	adequate	adequate	adequate
10	554	1998	0	7	adequate	adequate	adequate
6	8547	481	0	7	adequate	adequate	adequate
10	8547	481	0	7	adequate	adequate	adequate
6	11212	269	0	7	adequate	adequate	adequate
10	11212	269	0	7	adequate	adequate	adequate
6	12458	2904	0	7	adequate	adequate	adequate
10	12458	2904	0	7	adequate	adequate	adequate
6	6340	10809	7	0	suboptimal	adequate	suboptimal
10	6340	10809	7	0	adequate	adequate	adequate
6	3892	14577	7	0	adequate	adequate	adequate
10	3892	14577	7	0	adequate	suboptimal	suboptimal
6	10259	1551	7	0	adequate	adequate	adequate
10	10259	1551	7	0	adequate	adequate	adequate
6	5023	2892	7	0	adequate	adequate	adequate
10	5023	2892	7	0	adequate	adequate	adequate
6	5718	14766	7	0	adequate	adequate	adequate
10	5718	14766	7	0	adequate	adequate	adequate
6	2355	9951	0	7	adequate	adequate	adequate
10	2355	9951	0	7	adequate	adequate	adequate
6	4845	10343	7	0	adequate	adequate	adequate
10	4845	10343	7	0	adequate	adequate	adequate
6	12157	5431	0	7	suboptimal	adequate	suboptimal
10	12157	5431	0	7	adequate	adequate	adequate
6	3272	8610	0	7	adequate	adequate	adequate
10	3272	8610	0	7	adequate	adequate	adequate
6	14819	9981	0	7	adequate	adequate	adequate
10	14819	9981	0	7	adequate	suboptimal	suboptimal
6	3624	7492	0	7	adequate	adequate	adequate
10	3624	7492	0	7	adequate	adequate	adequate
6	471	2805	0	7	adequate	adequate	adequate
10	471	2805	0	7	adequate	suboptimal	suboptimal
6	13902	10996	0	7	adequate	adequate	adequate
10	13902	10996	0	7	adequate	adequate	adequate
9	1593	2343	0	7	adequate	adequate	adequate
10	1593	2343	0	7	adequate	adequate	adequate
8	7198	8299	0	7	adequate	adequate	adequate
9	10890	1841	7	0	adequate	adequate	adequate
10	10890	1841	7	0	adequate	adequate	adequate
9	10048	9459	7	0	adequate	adequate	adequate
10	10048	9459	7	0	adequate	adequate	adequate
9	4754	6446	0	7	adequate	adequate	adequate
10	4754	6446	0	7	adequate	adequate	adequate
9	7486	10552	0	7	adequate	adequate	adequate
10	7486	10552	0	7	adequate	adequate	adequate
9	11957	12154	7	0	adequate	adequate	adequate
10	11957	12154	7	0	adequate	adequate	adequate
9	4356	3466	0	7	adequate	adequate	adequate
10	4356	3466	0	7	adequate	adequate	adequate
9	9716	6068	0	7	adequate	adequate	adequate
10	9716	6068	0	7	adequate	adequate	adequate
9	2484	3377	0	7	adequate	adequate	adequate
10	2484	3377	0	7	adequate	adequate	adequate
9	832	5865	0	7	adequate	adequate	adequate
10	832	5865	0	7	adequate	adequate	adequate
9	9854	2304	7	0	adequate	adequate	adequate
10	9854	2304	7	0	adequate	adequate	adequate
9	4104	4062	7	0	adequate	adequate	adequate
10	4104	4062	7	0	suboptimal	adequate	suboptimal
9	12633	9166	0	7	adequate	adequate	adequate
10	12633	9166	0	7	adequate	adequate	adequate
9	12930	6868	0	7	adequate	adequate	adequate
10	12930	6868	0	7	adequate	adequate	adequate
9	6654	8524	0	7	adequate	adequate	adequate
10	6654	8524	0	7	adequate	adequate	adequate
9	10698	12111	7	0	adequate	adequate	adequate
10	10698	12111	7	0	adequate	adequate	adequate
9	3917	1613	0	7	adequate	adequate	adequate
10	3917	1613	0	7	adequate	adequate	adequate
9	9628	8430	0	7	adequate	adequate	adequate
10	9628	8430	0	7	adequate	adequate	adequate
9	6488	12356	7	0	adequate	adequate	adequate
10	6488	12356	7	0	adequate	adequate	adequate
9	3310	13093	0	7	adequate	adequate	adequate
10	3310	13093	0	7	adequate	adequate	adequate
9	2340	4851	0	7	adequate	adequate	adequate
10	2340	4851	0	7	adequate	adequate	adequate
9	2442	13092	7	0	adequate	adequate	adequate
10	2442	13092	7	0	adequate	adequate	adequate
9	10955	2540	7	0	adequate	adequate	adequate
10	10955	2540	7	0	adequate	adequate	adequate
9	9892	3809	0	7	adequate	adequate	adequate
10	9892	3809	0	7	adequate	adequate	adequate
9	5097	1218	0	7	adequate	adequate	adequate
10	5097	1218	0	7	adequate	adequate	adequate
9	8421	8908	0	7	adequate	suboptimal	suboptimal
10	8421	8908	0	7	suboptimal	suboptimal	suboptimal
9	2456	3355	7	0	adequate	adequate	adequate
10	2456	3355	7	0	adequate	adequate	adequate
9	11420	2633	7	0	adequate	adequate	adequate
10	11420	2633	7	0	adequate	adequate	adequate
9	7888	4557	7	0	adequate	adequate	adequate
10	7888	4557	7	0	adequate	adequate	adequate
9	1962	14307	7	0	adequate	adequate	adequate
10	1962	14307	7	0	adequate	adequate	adequate
9	1437	461	7	0	adequate	adequate	adequate
10	1437	461	7	0	suboptimal	suboptimal	suboptimal
9	2659	9967	0	7	adequate	adequate	adequate
10	2659	9967	0	7	adequate	adequate	adequate
9	10135	4578	7	0	adequate	adequate	adequate
10	10135	4578	7	0	adequate	adequate	adequate
9	4452	7268	0	7	adequate	adequate	adequate
10	4452	7268	0	7	adequate	adequate	adequate
9	11789	2384	7	0	adequate	adequate	adequate
10	11789	2384	7	0	adequate	adequate	adequate
9	13945	2049	0	7	adequate	adequate	adequate
10	13945	2049	0	7	adequate	adequate	adequate
9	13652	2186	7	0	adequate	adequate	adequate
10	13652	2186	7	0	adequate	adequate	adequate
9	10138	6850	7	0	adequate	adequate	adequate
10	10138	6850	7	0	adequate	adequate	adequate
9	1767	36	7	0	adequate	adequate	adequate
10	1767	36	7	0	adequate	adequate	adequate
9	8504	13939	7	0	adequate	suboptimal	suboptimal
10	8504	13939	7	0	adequate	adequate	adequate
9	9418	10691	0	7	adequate	adequate	adequate
10	9418	10691	0	7	adequate	adequate	adequate
9	4354	13195	7	0	adequate	adequate	adequate
10	4354	13195	7	0	adequate	adequate	adequate
9	4862	8287	7	0	adequate	suboptimal	suboptimal
10	4862	8287	7	0	adequate	suboptimal	suboptimal
9	2161	12471	7	0	adequate	adequate	adequate
10	2161	12471	7	0	adequate	adequate	adequate
12	9	10498	7	0	adequate	adequate	adequate
12	51	8802	7	0	adequate	adequate	adequate
12	106	14651	7	0	adequate	adequate	adequate
12	136	12766	7	0	adequate	adequate	adequate
12	716	7374	0	7	adequate	adequate	adequate
12	729	5351	7	0	adequate	adequate	adequate
12	923	14196	0	7	adequate	adequate	adequate
12	986	9171	7	0	adequate	adequate	adequate
12	1114	497	7	0	adequate	adequate	adequate
12	1553	3380	7	0	adequate	adequate	adequate
12	1597	11423	0	7	adequate	adequate	adequate
12	1829	5518	7	0	adequate	adequate	adequate
12	1953	13062	0	7	adequate	adequate	adequate
12	1981	3657	7	0	adequate	adequate	adequate
12	2102	13873	7	0	adequate	adequate	adequate
12	2120	14912	0	7	adequate	adequate	adequate
12	2132	13713	0	7	adequate	adequate	adequate
12	2274	12038	0	7	adequate	adequate	adequate
12	2373	3659	7	0	adequate	adequate	adequate
12	2803	11872	7	0	adequate	adequate	adequate
12	2826	13604	0	7	adequate	adequate	adequate
12	2975	8874	7	0	adequate	adequate	adequate
12	3142	8085	7	0	adequate	adequate	adequate
12	3341	14985	0	7	adequate	adequate	adequate
12	3416	1077	7	0	adequate	adequate	adequate
12	3535	6451	0	7	adequate	adequate	adequate
12	3680	3967	7	0	adequate	adequate	adequate
12	3805	1874	7	0	adequate	adequate	adequate
12	4245	12941	7	0	adequate	adequate	adequate
12	4562	2356	7	0	adequate	adequate	adequate
12	4631	2332	0	7	adequate	adequate	adequate
12	4817	3808	0	7	adequate	adequate	adequate
12	5016	9946	0	7	adequate	adequate	adequate
12	5116	12653	7	0	adequate	adequate	adequate
12	5310	314	7	0	adequate	adequate	adequate
12	5550	7438	0	7	adequate	adequate	adequate
12	5603	9533	7	0	adequate	adequate	adequate
12	5717	7516	0	7	adequate	adequate	adequate
12	5773	11802	7	0	adequate	adequate	adequate
12	5801	14143	7	0	adequate	adequate	adequate
12	5854	13775	7	0	adequate	adequate	adequate
12	5911	4732	7	0	adequate	adequate	adequate
12	5999	3519	0	7	adequate	adequate	adequate
12	6148	2135	0	7	adequate	adequate	adequate
12	6308	2369	7	0	adequate	adequate	adequate
12	6331	8652	7	0	adequate	adequate	adequate
12	6435	1396	7	0	adequate	adequate	adequate
12	6478	4408	7	0	adequate	adequate	adequate
12	6498	14963	7	0	adequate	adequate	adequate
12	6720	3045	7	0	adequate	adequate	adequate
12	6944	7584	7	0	adequate	unable to interpret	unable to interpret
12	7020	11842	0	7	adequate	adequate	adequate
12	7098	321	7	0	adequate	adequate	adequate
12	7151	11523	7	0	adequate	adequate	adequate
[truncated: 1,284 more rows]
