# Supplementary material for: Standardising and Assessing Digital Images for Use in Clinical Trials: A Practical, Reproducible Method That Blinds the Assessor to Treatment Allocation
Source: PLoS One. 2014 Nov 6;9(11):e110395. doi: 10.1371/journal.pone.0110395 (PMC4222834; doi:10.1371/journal.pone.0110395)
Supplement: Table S3 — Dataset used to calculate inter-rater reliability and the kappa scores provided. Reviewers were numbered 5, 6, 7, 9, 10, 12, 14 and 16. When all reviewers scored all image pairs, the number of the reviewers selected for the calculation is listed in columns revA_num and revB_num. (XLSX) [file pone.0110395.s003.xlsx]

## Sheet: Sheet1
imagea	outcome5	success_sore5	outcome6	success_sore6	outcome7	success_sore7	outcomeunable to determine	success_sore9	outcomeimprovedhealed	success_soresuccessfailure	outcomeimprovedsame	success_soresuccess2	outcomeimproved4	success_soresuccess4	outcomeimproved6	success_soresuccess6	revA	revB	revA_num	revB_num
9	Improved	success	improved	success	improved	success	improved	success	improved	success	improved	success	improved	success	improved	success	1	1	5	6
15													healed	success	healed	success	1	1	14	16
22													improved	success	improved	success	1	1	14	16
57							improved	success			improved	success					1	1	9	12
87	Improved	success	unable to determine	failure													1	0	5	6
103							improved	success			improved	success					1	1	9	12
106	Improved	success	improved	success	improved	success	improved	success	improved	success	improved	success	improved	success	improved	success	1	1	5	6
107	Improved	success	improved	success													1	1	5	6
136	Improved	success	improved	success	improved	success	improved	success	improved	success	improved	success	improved	success	improved	success	1	1	5	6
180	Same	failure	same	failure													0	0	5	6
202			improved	success					improved	success							1	1	6	10
232	Improved	success	worse	failure													1	0	5	6
234	Improved	success	improved	success													1	1	5	6
289							improved	success			improved	success					1	1	9	12
293							improved	success					improved	success			1	1	9	14
316	Improved	success	improved	success													1	1	5	6
331							healed	success			healed	success					1	1	9	12
350							improved	success			improved	success					1	1	9	12
382													improved	success	improved	success	1	1	14	16
385							improved	success			healed	success					1	1	9	12
394	Healed	success	healed	success													1	1	5	6
409	Improved	success					worse	failure									1	0	5	9
419							improved	success			improved	success					1	1	9	12
436	Improved	success	unable to determine	failure													1	0	5	6
438	Improved	success	healed	success													1	1	5	6
471			healed	success					same	failure							1	0	6	10
485	Improved	success	healed	success													1	1	5	6
492	Improved	success	healed	success													1	1	5	6
511							healed	success	healed	success							1	1	9	10
512	Improved	success	healed	success													1	1	5	6
540	Improved	success	same	failure													1	0	5	6
541													worse	failure	improved	success	0	1	14	16
550	Improved	success	improved	success													1	1	5	6
554			improved	success					improved	success							1	1	6	10
557							improved	success			same	failure					1	0	9	12
581	Improved	success	healed	success													1	1	5	6
633	Unable to determine	failure	same	failure													0	0	5	6
659	Healed	success	healed	success													1	1	5	6
691							improved	success	healed	success							1	1	9	10
700							improved	success					improved	success			1	1	9	14
716	Improved	success	improved	success	healed	success	improved	success	improved	success	same	failure	improved	success	worse	failure	1	1	5	6
729	Worse	failure	worse	failure	worse	failure	same	failure	worse	failure	improved	success	worse	failure	same	failure	0	0	5	6
744							improved	success			improved	success					1	1	9	12
772	Improved	success	improved	success													1	1	5	6
792	Worse	failure	same	failure													0	0	5	6
815	Improved	success	improved	success													1	1	5	6
856			improved	success					improved	success							1	1	6	10
904							healed	success							improved	success	1	1	9	16
913	Improved	success	improved	success													1	1	5	6
919	Improved	success	improved	success													1	1	5	6
923	Healed	success	healed	success	improved	success	healed	success	healed	success	improved	success	improved	success	improved	success	1	1	5	6
929							improved	success	improved	success							1	1	9	10
932											healed	success	improved	success			1	1	12	14
949											improved	success	healed	success			1	1	12	14
962							improved	success	improved	success							1	1	9	10
971	Improved	success	unable to determine	failure													1	0	5	6
986	Worse	failure	same	failure	worse	failure	improved	success	same	failure	same	failure	same	failure	improved	success	0	0	5	6
1004	Worse	failure	worse	failure													0	0	5	6
1015	Improved	success	improved	success													1	1	5	6
1022			improved	success					same	failure							1	0	6	10
1026	Improved	success					unable to determine	failure									1	0	5	9
1028							worse	failure			worse	failure					0	0	9	12
1071	Improved	success					improved	success									1	1	5	9
1114	Healed	success	improved	success	improved	success	improved	success	improved	success	healed	success	healed	success	improved	success	1	1	5	6
1115							improved	success					improved	success			1	1	9	14
1119	Improved	success	improved	success													1	1	5	6
1206							improved	success			improved	success					1	1	9	12
1224							improved	success							improved	success	1	1	9	16
1256	Improved	success	improved	success													1	1	5	6
1268			improved	success					improved	success							1	1	6	10
1285							improved	success	healed	success							1	1	9	10
1296							improved	success			improved	success					1	1	9	12
1302							improved	success			improved	success					1	1	9	12
1313							improved	success							improved	success	1	1	9	16
1342											healed	success	healed	success			1	1	12	14
1355							improved	success			improved	success					1	1	9	12
1414							healed	success			unable to determine	failure					1	0	9	12
1437							improved	success	improved	success							1	1	9	10
1462	Improved	success	healed	success													1	1	5	6
1464													improved	success	improved	success	1	1	14	16
1482							healed	success					healed	success			1	1	9	14
1498	Improved	success	improved	success													1	1	5	6
1500							improved	success			improved	success					1	1	9	12
1532	Improved	success	worse	failure													1	0	5	6
1546											improved	success	improved	success			1	1	12	14
1553	Improved	success	improved	success	improved	success	improved	success	improved	success	improved	success	improved	success	improved	success	1	1	5	6
1574							same	failure			same	failure					0	0	9	12
1575							improved	success							improved	success	1	1	9	16
1577	Healed	success	healed	success													1	1	5	6
1582	Worse	failure	improved	success													0	1	5	6
1593							improved	success	improved	success							1	1	9	10
1597	Improved	success	improved	success	improved	success	improved	success	improved	success	improved	success	improved	success	improved	success	1	1	5	6
1615											healed	success	improved	success			1	1	12	14
1626	Improved	success	worse	failure													1	0	5	6
1627							improved	success			improved	success					1	1	9	12
1659							improved	success			improved	success					1	1	9	12
1665													improved	success	improved	success	1	1	14	16
1666	Improved	success	improved	success													1	1	5	6
1673							improved	success			improved	success					1	1	9	12
1680													improved	success	improved	success	1	1	14	16
1681							improved	success					improved	success			1	1	9	14
1701	Improved	success	improved	success													1	1	5	6
1728							improved	success					improved	success			1	1	9	14
1742							improved	success	improved	success							1	1	9	10
1745							healed	success			healed	success					1	1	9	12
1746							healed	success			healed	success					1	1	9	12
1767							improved	success	improved	success							1	1	9	10
1779							improved	success	unable to determine	failure							1	0	9	10
1783	Improved	success	improved	success													1	1	5	6
1800			improved	success					improved	success							1	1	6	10
1829	Improved	success	improved	success	worse	failure	improved	success	improved	success	improved	success	improved	success	improved	success	1	1	5	6
1833											improved	success	improved	success			1	1	12	14
1881	Improved	success	unable to determine	failure													1	0	5	6
1953	Healed	success	healed	success	improved	success	healed	success	healed	success	improved	success	healed	success	improved	success	1	1	5	6
1956	Improved	success	healed	success													1	1	5	6
1962							same	failure	same	failure							0	0	9	10
1965			improved	success					healed	success							1	1	6	10
1979	Improved	success	worse	failure													1	0	5	6
1981	Improved	success	healed	success	healed	success	healed	success	improved	success	healed	success	improved	success	improved	success	1	1	5	6
2013	Unable to determine	failure	unable to determine	failure													0	0	5	6
2018			improved	success					improved	success							1	1	6	10
2066	Improved	success	unable to determine	failure													1	0	5	6
2081	Improved	success	improved	success													1	1	5	6
2102	Improved	success	improved	success	improved	success	improved	success	healed	success	healed	success	improved	success	improved	success	1	1	5	6
2120	Improved	success	improved	success	improved	success	improved	success	improved	success	improved	success	improved	success	improved	success	1	1	5	6
2132	Improved	success	improved	success	improved	success	improved	success	improved	success	improved	success	improved	success	improved	success	1	1	5	6
2136	Improved	success					healed	success									1	1	5	9
2158	Worse	failure	worse	failure													0	0	5	6
2168							improved	success					improved	success			1	1	9	14
2180	Improved	success	healed	success													1	1	5	6
2189	Improved	success	improved	success													1	1	5	6
2194							healed	success							improved	success	1	1	9	16
2197			improved	success					improved	success							1	1	6	10
2255	Improved	success	improved	success													1	1	5	6
2256	Improved	success					healed	success									1	1	5	9
2284	Improved	success	healed	success													1	1	5	6
2293											improved	success	improved	success			1	1	12	14
2310	Improved	success	improved	success													1	1	5	6
2340							improved	success	improved	success							1	1	9	10
2359	Improved	success	unable to determine	failure													1	0	5	6
2362											improved	success	improved	success			1	1	12	14
2366	Healed	success	healed	success													1	1	5	6
2373	Improved	success	improved	success	improved	success	improved	success	improved	success	improved	success	improved	success	improved	success	1	1	5	6
2393	Improved	success	improved	success													1	1	5	6
2396	Improved	success	unable to determine	failure													1	0	5	6
2442							improved	success	improved	success							1	1	9	10
2444							improved	success			improved	success					1	1	9	12
2484							healed	success	healed	success							1	1	9	10
2501	Improved	success					improved	success									1	1	5	9
2600							same	failure			same	failure					0	0	9	12
2622							improved	success			healed	success					1	1	9	12
2667											improved	success	improved	success			1	1	12	14
2697	Improved	success	improved	success													1	1	5	6
2751	Improved	success	healed	success													1	1	5	6
2803	Improved	success	improved	success	same	failure	same	failure	improved	success	same	failure	same	failure	same	failure	1	1	5	6
2826	Healed	success	healed	success	improved	success	improved	success	healed	success	healed	success	healed	success	improved	success	1	1	5	6
2832							healed	success	healed	success							1	1	9	10
2872							improved	success			improved	success					1	1	9	12
2876	Improved	success	improved	success													1	1	5	6
2916	Worse	failure	healed	success													0	1	5	6
2919							improved	success	worse	failure							1	0	9	10
2954							same	failure	same	failure							0	0	9	10
2966							improved	success			healed	success					1	1	9	12
2975	Worse	failure	same	failure	same	failure	same	failure	same	failure	same	failure	improved	success	worse	failure	0	0	5	6
2979	Improved	success	healed	success													1	1	5	6
3007							improved	success			healed	success					1	1	9	12
3040							improved	success	same	failure							1	0	9	10
3070							improved	success			healed	success					1	1	9	12
3092											healed	success	healed	success			1	1	12	14
3095							improved	success			healed	success					1	1	9	12
3126							worse	failure	improved	success							0	1	9	10
3135	Improved	success	improved	success													1	1	5	6
3142	Improved	success	improved	success	improved	success	improved	success	improved	success	improved	success	improved	success	improved	success	1	1	5	6
3164											improved	success	improved	success			1	1	12	14
3188	Improved	success	healed	success													1	1	5	6
3202							improved	success			healed	success					1	1	9	12
3207	Improved	success	improved	success													1	1	5	6
3210	Unable to determine	failure					improved	success									0	1	5	9
3211	Improved	success	same	failure													1	0	5	6
3215							worse	failure					improved	success			0	1	9	14
3223							improved	success	improved	success							1	1	9	10
3246							improved	success			improved	success					1	1	9	12
3248	Improved	success	healed	success													1	1	5	6
3272			healed	success					improved	success							1	1	6	10
3273							improved	success							improved	success	1	1	9	16
3280							worse	failure			worse	failure					0	0	9	12
3284	Improved	success					improved	success									1	1	5	9
3291	Healed	success	healed	success													1	1	5	6
3330							improved	success	improved	success							1	1	9	10
3341	Improved	success	healed	success	same	failure	improved	success	improved	success	healed	success	improved	success	healed	success	1	1	5	6
3344							improved	success			healed	success					1	1	9	12
3347							improved	success			improved	success					1	1	9	12
3384	Improved	success	improved	success													1	1	5	6
3415											improved	success	improved	success			1	1	12	14
3416	Improved	success	healed	success	improved	success	healed	success	healed	success	healed	success	unable to determine	failure	improved	success	1	1	5	6
3418			improved	success					improved	success							1	1	6	10
3441							improved	success	improved	success							1	1	9	10
3448	Healed	success	healed	success													1	1	5	6
3470							improved	success					improved	success			1	1	9	14
3471							improved	success							improved	success	1	1	9	16
3513	Improved	success	improved	success													1	1	5	6
3535	Healed	success	healed	success	healed	success	healed	success	healed	success	healed	success	healed	success	healed	success	1	1	5	6
3607	Improved	success	improved	success													1	1	5	6
3624			healed	success					worse	failure							1	0	6	10
3661			improved	success					improved	success							1	1	6	10
3680	Improved	success	improved	success	improved	success	improved	success	improved	success	healed	success	improved	success	improved	success	1	1	5	6
3693							improved	success			improved	success					1	1	9	12
3733							improved	success							improved	success	1	1	9	16
3783											improved	success	improved	success			1	1	12	14
3786							improved	success	improved	success							1	1	9	10
3790											improved	success	improved	success			1	1	12	14
3805	Healed	success	healed	success	healed	success	healed	success	healed	success	healed	success	healed	success	healed	success	1	1	5	6
3806	Improved	success					improved	success									1	1	5	9
3844	Improved	success	improved	success													1	1	5	6
3845	Improved	success	healed	success													1	1	5	6
3866							improved	success	worse	failure							1	0	9	10
3892			improved	success					improved	success							1	1	6	10
3933							worse	failure	improved	success							0	1	9	10
3946	Improved	success	healed	success													1	1	5	6
3974	Improved	success	healed	success													1	1	5	6
3976			same	failure					improved	success							0	1	6	10
3992							improved	success							improved	success	1	1	9	16
4000							improved	success	worse	failure							1	0	9	10
4022	Healed	success	healed	success													1	1	5	6
4032	Improved	success	healed	success													1	1	5	6
4065	Improved	success	unable to determine	failure													1	0	5	6
4080							improved	success			improved	success					1	1	9	12
4160							healed	success	healed	success							1	1	9	10
4175							improved	success							worse	failure	1	0	9	16
4188													healed	success	improved	success	1	1	14	16
4236							improved	success	improved	success							1	1	9	10
4245	Healed	success	improved	success	improved	success	improved	success	healed	success	improved	success	healed	success	improved	success	1	1	5	6
4262							improved	success			improved	success					1	1	9	12
4284	Improved	success	healed	success													1	1	5	6
4327							improved	success			healed	success					1	1	9	12
4340	Worse	failure	worse	failure													0	0	5	6
4354							worse	failure	improved	success							0	1	9	10
4356							healed	success	healed	success							1	1	9	10
4360							same	failure							improved	success	0	1	9	16
4362							improved	success	healed	success							1	1	9	10
4370							improved	success			healed	success					1	1	9	12
4390							improved	success	improved	success							1	1	9	10
4392							improved	success			improved	success					1	1	9	12
4404	Improved	success	improved	success													1	1	5	6
4419							improved	success	improved	success							1	1	9	10
4452							improved	success	improved	success							1	1	9	10
4455													improved	success	improved	success	1	1	14	16
4459							improved	success					improved	success			1	1	9	14
4477			improved	success					improved	success							1	1	6	10
4497	Improved	success	improved	success													1	1	5	6
4508	Improved	success	improved	success													1	1	5	6
4541							improved	success	improved	success							1	1	9	10
4542											healed	success	improved	success			1	1	12	14
4562	Improved	success	improved	success	improved	success	improved	success	improved	success	improved	success	improved	success	improved	success	1	1	5	6
4565							improved	success							worse	failure	1	0	9	16
4571							improved	success	improved	success							1	1	9	10
4585	Improved	success					healed	success									1	1	5	9
4606							improved	success	improved	success							1	1	9	10
4615							improved	success			improved	success					1	1	9	12
4631	Healed	success	healed	success	healed	success	improved	success	healed	success	healed	success	healed	success	improved	success	1	1	5	6
4672							improved	success			healed	success					1	1	9	12
4754							improved	success	same	failure							1	0	9	10
4758	Improved	success					improved	success									1	1	5	9
4765	Improved	success	improved	success													1	1	5	6
4774	Improved	success	healed	success													1	1	5	6
4781							improved	success			improved	success					1	1	9	12
4816							improved	success			healed	success					1	1	9	12
4817	Improved	success	improved	success	improved	success	improved	success	improved	success	improved	success	improved	success	improved	success	1	1	5	6
4841	Improved	success	improved	success													1	1	5	6
4850							improved	success					improved	success			1	1	9	14
4871	Improved	success	improved	success													1	1	5	6
4882	Improved	success	worse	failure													1	0	5	6
4888	Unable to determine	failure					same	failure									0	0	5	9
4919							improved	success			improved	success					1	1	9	12
4922											healed	success	healed	success			1	1	12	14
4925			improved	success					improved	success							1	1	6	10
4937							improved	success			healed	success					1	1	9	12
4954							improved	success			healed	success					1	1	9	12
4968													healed	success	healed	success	1	1	14	16
4986	Improved	success	improved	success													1	1	5	6
5010							improved	success							improved	success	1	1	9	16
5016	Improved	success	healed	success	improved	success	worse	failure	improved	success	improved	success	improved	success	improved	success	1	1	5	6
5023			improved	success					healed	success							1	1	6	10
5052	Worse	failure	improved	success													0	1	5	6
5066							same	failure					unable to determine	failure			0	0	9	14
5109							improved	success	improved	success							1	1	9	10
5110	Improved	success	healed	success													1	1	5	6
5116	Improved	success	improved	success	improved	success	improved	success	improved	success	improved	success	improved	success	improved	success	1	1	5	6
5128	Improved	success	improved	success													1	1	5	6
5141							improved	success	healed	success							1	1	9	10
5176											healed	success	improved	success			1	1	12	14
5186							healed	success	improved	success							1	1	9	10
5193							improved	success							improved	success	1	1	9	16
5197							improved	success			improved	success					1	1	9	12
5205							improved	success							improved	success	1	1	9	16
5233	Improved	success	improved	success													1	1	5	6
5236							improved	success	healed	success							1	1	9	10
5250											healed	success	healed	success			1	1	12	14
5284							improved	success	improved	success							1	1	9	10
5290			healed	success					healed	success							1	1	6	10
5299													improved	success	improved	success	1	1	14	16
5308	Improved	success	improved	success													1	1	5	6
5310	Improved	success	improved	success	improved	success	improved	success	improved	success	improved	success	improved	success	improved	success	1	1	5	6
5315	Improved	success	worse	failure													1	0	5	6
5328	Improved	success					improved	success									1	1	5	9
5375											healed	success	improved	success			1	1	12	14
5401							improved	success			healed	success					1	1	9	12
5406													healed	success	improved	success	1	1	14	16
5413							improved	success	improved	success							1	1	9	10
5446	Improved	success	improved	success													1	1	5	6
5451							improved	success							improved	success	1	1	9	16
5473	Improved	success	improved	success													1	1	5	6
5496	Improved	success					improved	success									1	1	5	9
5520			improved	success					improved	success							1	1	6	10
5532	Improved	success	healed	success													1	1	5	6
5550	Healed	success	healed	success	healed	success	healed	success	improved	success	healed	success	healed	success	improved	success	1	1	5	6
5579	Worse	failure	improved	success													0	1	5	6
5593													improved	success	improved	success	1	1	14	16
5603	Improved	success	healed	success	healed	success	healed	success	same	failure	same	failure	healed	success	same	failure	1	1	5	6
5605							improved	success					improved	success			1	1	9	14
5618	Improved	success	improved	success													1	1	5	6
5667	Improved	success	healed	success													1	1	5	6
5705	Improved	success	improved	success													1	1	5	6
5716	Improved	success	worse	failure													1	0	5	6
5717	Improved	success	improved	success	improved	success	improved	success	improved	success	healed	success	improved	success	improved	success	1	1	5	6
5718			improved	success					improved	success							1	1	6	10
5722	Improved	success					improved	success									1	1	5	9
5726	Improved	success	same	failure													1	0	5	6
5734							unable to determine	failure			improved	success					0	1	9	12
5749							improved	success					improved	success			1	1	9	14
5773	Improved	success	healed	success	improved	success	improved	success	improved	success	improved	success	improved	success	healed	success	1	1	5	6
5786							improved	success			healed	success					1	1	9	12
5801	Improved	success	improved	success	improved	success	improved	success	improved	success	improved	success	improved	success	improved	success	1	1	5	6
5805	Improved	success	improved	success													1	1	5	6
5816													improved	success	improved	success	1	1	14	16
5831							worse	failure					worse	failure			0	0	9	14
5849	Worse	failure	worse	failure													0	0	5	6
5863							improved	success							improved	success	1	1	9	16
5900							improved	success			healed	success					1	1	9	12
5901	Worse	failure	same	failure													0	0	5	6
5908							improved	success	improved	success							1	1	9	10
5911	Unable to determine	failure	unable to determine	failure	worse	failure	worse	failure	worse	failure	same	failure	worse	failure	worse	failure	0	0	5	6
5954			improved	success					worse	failure							1	0	6	10
5957	Improved	success					improved	success									1	1	5	9
5990	Worse	failure	worse	failure													0	0	5	6
5999	Improved	success	improved	success	improved	success	improved	success	improved	success	improved	success	improved	success	improved	success	1	1	5	6
6000	Improved	success					improved	success									1	1	5	9
6077	Improved	success					improved	success									1	1	5	9
6079													improved	success	improved	success	1	1	14	16
6125							improved	success			improved	success					1	1	9	12
6149	Improved	success	improved	success													1	1	5	6
6176							improved	success			improved	success					1	1	9	12
6194											healed	success	improved	success			1	1	12	14
6211							improved	success	healed	success							1	1	9	10
6221							improved	success	healed	success							1	1	9	10
6259							improved	success					improved	success			1	1	9	14
6266							worse	failure							improved	success	0	1	9	16
6279	Unable to determine	failure	healed	success													0	1	5	6
6308	Improved	success	healed	success	same	failure	improved	success	healed	success	worse	failure	improved	success	healed	success	1	1	5	6
6326	Healed	success	healed	success													1	1	5	6
6393	Improved	success	same	failure													1	0	5	6
6435	Healed	success	improved	success	improved	success	worse	failure	healed	success	healed	success	improved	success	healed	success	1	1	5	6
6447	Healed	success	improved	success													1	1	5	6
6453													healed	success	improved	success	1	1	14	16
6478	Improved	success	same	failure	same	failure	same	failure	improved	success	same	failure	same	failure	same	failure	1	0	5	6
6481							improved	success	improved	success							1	1	9	10
6488							improved	success	improved	success							1	1	9	10
6498	Improved	success	improved	success	improved	success	improved	success	improved	success	improved	success	improved	success	improved	success	1	1	5	6
6499							healed	success	healed	success							1	1	9	10
6509	Improved	success	healed	success													1	1	5	6
6547							improved	success	improved	success							1	1	9	10
6548							improved	success	unable to determine	failure							1	0	9	10
6557							improved	success	improved	success							1	1	9	10
6564							improved	success							improved	success	1	1	9	16
6586			improved	success					improved	success							1	1	6	10
6622	Improved	success					healed	success									1	1	5	9
6666	Improved	success	healed	success													1	1	5	6
6676	Improved	success	worse	failure													1	0	5	6
6708	Healed	success	healed	success													1	1	5	6
6720	Healed	success	healed	success	healed	success	healed	success	healed	success	healed	success	healed	success	healed	success	1	1	5	6
6741							improved	success					improved	success			1	1	9	14
6760	Improved	success	healed	success													1	1	5	6
6914													improved	success	improved	success	1	1	14	16
6927	Improved	success	improved	success													1	1	5	6
6929							improved	success			healed	success					1	1	9	12
6934	Improved	success					improved	success									1	1	5	9
6944	Improved	success	improved	success	improved	success	improved	success	improved	success	unable to determine	failure	improved	success	improved	success	1	1	5	6
6957							improved	success	improved	success							1	1	9	10
6988													improved	success	improved	success	1	1	14	16
7020	Improved	success	improved	success	worse	failure	improved	success	worse	failure	improved	success	worse	failure	worse	failure	1	1	5	6
7030							improved	success	worse	failure							1	0	9	10
7081							improved	success			improved	success					1	1	9	12
7090	Improved	success					improved	success									1	1	5	9
7091							worse	failure			improved	success					0	1	9	12
7098	Improved	success	improved	success	improved	success	improved	success	healed	success	improved	success	improved	success	improved	success	1	1	5	6
7108							improved	success			improved	success					1	1	9	12
7151	Improved	success	improved	success	improved	success	improved	success	improved	success	improved	success	worse	failure	improved	success	1	1	5	6
7174													improved	success	improved	success	1	1	14	16
7184							improved	success			improved	success					1	1	9	12
7186													improved	success	worse	failure	1	0	14	16
7194													improved	success	improved	success	1	1	14	16
7219	Improved	success	improved	success													1	1	5	6
7225							improved	success							improved	success	1	1	9	16
7243	Improved	success	improved	success	improved	success	improved	success	improved	success	improved	success	improved	success	improved	success	1	1	5	6
7254							improved	success			improved	success					1	1	9	12
7255							improved	success	healed	success							1	1	9	10
7264	Same	failure	unable to determine	failure													0	0	5	6
7275	Improved	success	improved	success													1	1	5	6
7276	Unable to determine	failure					unable to determine	failure									0	0	5	9
7282							improved	success			same	failure					1	0	9	12
7307											improved	success	worse	failure			1	0	12	14
7310							improved	success			improved	success					1	1	9	12
7334	Improved	success	improved	success													1	1	5	6
7350	Improved	success	improved	success	improved	success	improved	success	improved	success	improved	success	improved	success	improved	success	1	1	5	6
7385							improved	success	healed	success							1	1	9	10
7466							improved	success			improved	success					1	1	9	12
7486							improved	success	improved	success							1	1	9	10
7501							improved	success	healed	success							1	1	9	10
7547											improved	success	improved	success			1	1	12	14
7593	Improved	success	same	failure	same	failure	improved	success	improved	success	improved	success	same	failure	improved	success	1	0	5	6
7655							improved	success			improved	success					1	1	9	12
7679	Worse	failure					improved	success									0	1	5	9
7713	Improved	success	improved	success													1	1	5	6
7729							improved	success			improved	success					1	1	9	12
7742							improved	success			healed	success					1	1	9	12
7771	Same	failure	improved	success													0	1	5	6
7784	Improved	success	same	failure	improved	success	same	failure	improved	success	improved	success	improved	success	improved	success	1	0	5	6
7799							improved	success			improved	success					1	1	9	12
7833	Worse	failure	improved	success													0	1	5	6
7866	Improved	success	improved	success													1	1	5	6
7882							improved	success	improved	success							1	1	9	10
7886	Worse	failure	unable to determine	failure	worse	failure	unable to determine	failure	improved	success	unable to determine	failure	improved	success	improved	success	0	0	5	6
7888							improved	success	improved	success							1	1	9	10
7904	Improved	success					improved	success									1	1	5	9
7958											improved	success	improved	success			1	1	12	14
8016											improved	success	improved	success			1	1	12	14
8023	Improved	success	same	failure													1	0	5	6
8094							improved	success	improved	success							1	1	9	10
8119	Unable to determine	failure	unable to determine	failure													0	0	5	6
8143	Improved	success	improved	success	same	failure	improved	success	improved	success	improved	success	improved	success	improved	success	1	1	5	6
8175	Improved	success	healed	success													1	1	5	6
8176							improved	success			improved	success					1	1	9	12
8193							improved	success			healed	success					1	1	9	12
8202							improved	success					improved	success			1	1	9	14
8210							improved	success							improved	success	1	1	9	16
8236													improved	success	improved	success	1	1	14	16
8253			healed	success					improved	success							1	1	6	10
8258	Improved	success	improved	success													1	1	5	6
8267							improved	success					improved	success			1	1	9	14
8276											improved	success	improved	success			1	1	12	14
8309							improved	success					healed	success			1	1	9	14
8357	Healed	success	unable to determine	failure													1	0	5	6
8364							improved	success					improved	success			1	1	9	14
8376	Improved	success	improved	success													1	1	5	6
8419	Improved	success	healed	success													1	1	5	6
8421							improved	success	improved	success							1	1	9	10
8423	Improved	success	improved	success	improved	success	improved	success	improved	success	healed	success	healed	success	improved	success	1	1	5	6
8439											improved	success	worse	failure			1	0	12	14
8445	Improved	success	improved	success													1	1	5	6
8461							improved	success			improved	success					1	1	9	12
8483							improved	success					improved	success			1	1	9	14
8504							improved	success	same	failure							1	0	9	10
8507	Improved	success	improved	success													1	1	5	6
8512											unable to determine	failure	improved	success			0	1	12	14
8520							improved	success			improved	success					1	1	9	12
8547			healed	success					improved	success							1	1	6	10
8559											healed	success	improved	success			1	1	12	14
8577							same	failure			same	failure					0	0	9	12
8581							improved	success							improved	success	1	1	9	16
8585	Improved	success	improved	success	improved	success	improved	success	healed	success	improved	success	improved	success	improved	success	1	1	5	6
8660	Improved	success	improved	success													1	1	5	6
8661	Improved	success	improved	success													1	1	5	6
8666	Improved	success	healed	success	improved	success	healed	success	healed	success	improved	success	healed	success	improved	success	1	1	5	6
8686											healed	success	healed	success			1	1	12	14
8714							improved	success			healed	success					1	1	9	12
8756	Improved	success	improved	success													1	1	5	6
8770							improved	success			healed	success					1	1	9	12
8790													same	failure	same	failure	0	0	14	16
8793							improved	success			improved	success					1	1	9	12
8823													improved	success	improved	success	1	1	14	16
8838	Improved	success	improved	success													1	1	5	6
8847							improved	success	improved	success							1	1	9	10
8857													improved	success	same	failure	1	0	14	16
8871											improved	success	improved	success			1	1	12	14
8893	Improved	success	improved	success													1	1	5	6
8918	Improved	success	healed	success													1	1	5	6
8921													worse	failure	worse	failure	0	0	14	16
8941							improved	success					improved	success			1	1	9	14
8958	Healed	success	healed	success	healed	success	improved	success	healed	success	healed	success	improved	success	improved	success	1	1	5	6
8969	Improved	success	improved	success													1	1	5	6
8975			improved	success					improved	success							1	1	6	10
8990							improved	success	improved	success							1	1	9	10
9032			improved	success					improved	success							1	1	6	10
9047							worse	failure			worse	failure					0	0	9	12
9108	Healed	success	healed	success													1	1	5	6
9118							improved	success			improved	success					1	1	9	12
9133											improved	success	improved	success			1	1	12	14
9137			improved	success					healed	success							1	1	6	10
9155							unable to determine	failure	improved	success							0	1	9	10
9181							worse	failure			improved	success					0	1	9	12
9190	Improved	success	improved	success	unable to determine	failure	improved	success	improved	success	improved	success	improved	success	improved	success	1	1	5	6
9192	Improved	success					healed	success									1	1	5	9
9203	Improved	success	improved	success													1	1	5	6
9272	Same	failure					worse	failure									0	0	5	9
9279							worse	failure			improved	success					0	1	9	12
9282							same	failure	improved	success							0	1	9	10
9307	Worse	failure	improved	success													0	1	5	6
9308							improved	success	worse	failure							1	0	9	10
9310							improved	success			healed	success					1	1	9	12
9328							improved	success							improved	success	1	1	9	16
9329													improved	success	improved	success	1	1	14	16
9342							improved	success					improved	success			1	1	9	14
9368							improved	success					improved	success			1	1	9	14
9382							improved	success							improved	success	1	1	9	16
9394	Same	failure					improved	success									0	1	5	9
9402							improved	success			healed	success					1	1	9	12
9404							improved	success							improved	success	1	1	9	16
9412	Healed	success	healed	success	improved	success	improved	success	healed	success	improved	success	healed	success	improved	success	1	1	5	6
9418							healed	success	healed	success							1	1	9	10
9431	Improved	success	healed	success	same	failure	improved	success	healed	success	unable to determine	failure	improved	success	improved	success	1	1	5	6
9437	Improved	success	healed	success													1	1	5	6
9439							improved	success			healed	success					1	1	9	12
9457	Same	failure	improved	success													0	1	5	6
9461			improved	success					improved	success							1	1	6	10
9507							improved	success	improved	success							1	1	9	10
9518							same	failure			same	failure					0	0	9	12
9531							improved	success	improved	success							1	1	9	10
9544	Improved	success	worse	failure													1	0	5	6
9589							improved	success	improved	success							1	1	9	10
9594													improved	success	improved	success	1	1	14	16
9608	Improved	success	improved	success	improved	success	improved	success	improved	success	improved	success	improved	success	improved	success	1	1	5	6
9629	Improved	success	worse	failure	worse	failure	improved	success	improved	success	improved	success	improved	success	improved	success	1	0	5	6
9631							improved	success					healed	success			1	1	9	14
9638	Healed	success	healed	success													1	1	5	6
9649	Same	failure	improved	success													0	1	5	6
9650	Worse	failure					same	failure									0	0	5	9
9702	Improved	success	improved	success													1	1	5	6
9715	Improved	success					improved	success									1	1	5	9
9716							improved	success	healed	success							1	1	9	10
9724	Improved	success	healed	success													1	1	5	6
9730	Unable to determine	failure	unable to determine	failure													0	0	5	6
9732	Improved	success					improved	success									1	1	5	9
9746							improved	success					improved	success			1	1	9	14
9749	Improved	success	improved	success													1	1	5	6
9755							improved	success			healed	success					1	1	9	12
9761							improved	success					healed	success			1	1	9	14
9773							improved	success					improved	success			1	1	9	14
9788							healed	success							healed	success	1	1	9	16
9793	Improved	success	improved	success	improved	success	healed	success	improved	success	healed	success	improved	success	healed	success	1	1	5	6
9817	Improved	success					improved	success									1	1	5	9
9854							improved	success	improved	success							1	1	9	10
9892							worse	failure	improved	success							0	1	9	10
9901	Improved	success					improved	success									1	1	5	9
9908							improved	success					improved	success			1	1	9	14
9919	Improved	success	improved	success													1	1	5	6
9922							improved	success			improved	success					1	1	9	12
9938													improved	success	healed	success	1	1	14	16
9947	Improved	success	improved	success													1	1	5	6
9965							improved	success			improved	success					1	1	9	12
9985							improved	success			improved	success					1	1	9	12
10009	Improved	success	healed	success	improved	success	improved	success	improved	success	healed	success	healed	success	improved	success	1	1	5	6
10012							improved	success			improved	success					1	1	9	12
10024	Healed	success	improved	success													1	1	5	6
10048							improved	success	improved	success							1	1	9	10
10076	Improved	success	improved	success	improved	success	improved	success	improved	success	improved	success	healed	success	healed	success	1	1	5	6
10126							improved	success							improved	success	1	1	9	16
10134													improved	success	improved	success	1	1	14	16
10135							improved	success	improved	success							1	1	9	10
10138							improved	success	improved	success							1	1	9	10
10149							improved	success			healed	success					1	1	9	12
10177	Improved	success	improved	success	improved	success	improved	success	improved	success	improved	success	improved	success	improved	success	1	1	5	6
10200	Improved	success	same	failure													1	0	5	6
10209	Improved	success	healed	success													1	1	5	6
10259			improved	success					improved	success							1	1	6	10
10276							improved	success	healed	success							1	1	9	10
10282			improved	success					same	failure							1	0	6	10
10300							same	failure							healed	success	0	1	9	16
10303							same	failure			same	failure					0	0	9	12
10388							improved	success			improved	success					1	1	9	12
10427	Improved	success	improved	success													1	1	5	6
10447							improved	success			healed	success					1	1	9	12
10454							improved	success	improved	success							1	1	9	10
10513							same	failure	improved	success							0	1	9	10
10544							worse	failure			same	failure					0	0	9	12
10547	Improved	success	healed	success	healed	success	improved	success	improved	success	healed	success	improved	success	improved	success	1	1	5	6
10551	Healed	success	healed	success	healed	success	improved	success	improved	success	improved	success	improved	success	improved	success	1	1	5	6
10558							improved	success	improved	success							1	1	9	10
10576							improved	success	improved	success							1	1	9	10
10590							improved	success			healed	success					1	1	9	12
10602	Improved	success	unable to determine	failure													1	0	5	6
10649	Healed	success	healed	success													1	1	5	6
10678							improved	success	improved	success							1	1	9	10
10683	Improved	success	improved	success	improved	success	improved	success	improved	success	improved	success	improved	success	improved	success	1	1	5	6
10684							improved	success	improved	success							1	1	9	10
10696	Worse	failure	improved	success													0	1	5	6
10698							worse	failure	same	failure							0	0	9	10
10723	Improved	success	improved	success													1	1	5	6
10741							improved	success							improved	success	1	1	9	16
10750	Improved	success	improved	success													1	1	5	6
10842							improved	success			improved	success					1	1	9	12
10844							improved	success					healed	success			1	1	9	14
10882	Improved	success	improved	success	improved	success	improved	success	improved	success	improved	success	improved	success	improved	success	1	1	5	6
10886	Healed	success	improved	success													1	1	5	6
10889	Improved	success	improved	success													1	1	5	6
10918							improved	success	same	failure							1	0	9	10
10923	Improved	success	improved	success													1	1	5	6
10926	Improved	success	improved	success													1	1	5	6
10936							improved	success			improved	success					1	1	9	12
10943	Improved	success	improved	success	improved	success	improved	success	improved	success	improved	success	improved	success	improved	success	1	1	5	6
10944	Improved	success	improved	success	improved	success	improved	success	improved	success	unable to determine	failure	improved	success	worse	failure	1	1	5	6
10947							improved	success			healed	success					1	1	9	12
11025							improved	success					healed	success			1	1	9	14
11068							improved	success			improved	success					1	1	9	12
11104							worse	failure			improved	success					0	1	9	12
11108	Improved	success	improved	success													1	1	5	6
11123	Improved	success	improved	success													1	1	5	6
11125							improved	success			worse	failure					1	0	9	12
11150	Improved	success					improved	success									1	1	5	9
11163	Healed	success	healed	success	improved	success	improved	success	improved	success	improved	success	healed	success	healed	success	1	1	5	6
11186	Improved	success	improved	success													1	1	5	6
11206							worse	failure			improved	success					0	1	9	12
11212			improved	success					improved	success							1	1	6	10
11213	Improved	success	improved	success	worse	failure	improved	success	improved	success	unable to determine	failure	improved	success	improved	success	1	1	5	6
11221													improved	success	improved	success	1	1	14	16
11244	Same	failure	improved	success													0	1	5	6
11246							improved	success					improved	success			1	1	9	14
11322	Healed	success	healed	success	healed	success	healed	success	healed	success	healed	success	healed	success	healed	success	1	1	5	6
11339	Improved	success	improved	success													1	1	5	6
11343	Improved	success	healed	success	improved	success	improved	success	improved	success	healed	success	improved	success	healed	success	1	1	5	6
11362											healed	success	healed	success			1	1	12	14
11375	Improved	success	improved	success													1	1	5	6
11389	Improved	success	improved	success													1	1	5	6
11446	Improved	success	improved	success													1	1	5	6
11449	Improved	success	improved	success													1	1	5	6
11456	Improved	success	improved	success	improved	success	improved	success	improved	success	improved	success	improved	success	improved	success	1	1	5	6
11471							improved	success			healed	success					1	1	9	12
11482	Improved	success	improved	success													1	1	5	6
11548													healed	success	healed	success	1	1	14	16
11571							improved	success							improved	success	1	1	9	16
11600							improved	success							healed	success	1	1	9	16
11605	Improved	success	healed	success													1	1	5	6
11618							improved	success			improved	success					1	1	9	12
11633	Improved	success	healed	success	improved	success	improved	success	improved	success	improved	success	improved	success	improved	success	1	1	5	6
11666							improved	success					improved	success			1	1	9	14
11697	Improved	success	healed	success													1	1	5	6
11704	Improved	success	improved	success													1	1	5	6
11725							improved	success	improved	success							1	1	9	10
11746							improved	success	improved	success							1	1	9	10
11753	Improved	success	improved	success	improved	success	healed	success	improved	success	improved	success	healed	success	improved	success	1	1	5	6
11762							improved	success			improved	success					1	1	9	12
11789							improved	success	improved	success							1	1	9	10
11808	Improved	success	healed	success	same	failure	improved	success	improved	success	healed	success	improved	success	improved	success	1	1	5	6
11875							improved	success			improved	success					1	1	9	12
11877	Improved	success	improved	success	improved	success	improved	success	improved	success	healed	success	improved	success	same	failure	1	1	5	6
11881	Improved	success	improved	success													1	1	5	6
11902	Improved	success	improved	success													1	1	5	6
11916											healed	success	improved	success			1	1	12	14
11956							improved	success					improved	success			1	1	9	14
11957							improved	success	same	failure							1	0	9	10
11976	Improved	success					improved	success									1	1	5	9
11977	Healed	success	healed	success													1	1	5	6
11982							improved	success			improved	success					1	1	9	12
11993	Improved	success	healed	success													1	1	5	6
11995	Improved	success	unable to determine	failure													1	0	5	6
12000							worse	failure	worse	failure							0	0	9	10
12059											improved	success	improved	success			1	1	12	14
12103							improved	success			healed	success					1	1	9	12
12157			same	failure					worse	failure							0	0	6	10
12168	Improved	success	healed	success													1	1	5	6
12173							improved	success			healed	success					1	1	9	12
12182	Improved	success	improved	success													1	1	5	6
12189	Improved	success	improved	success	improved	success	improved	success	improved	success	improved	success	improved	success	improved	success	1	1	5	6
12192							improved	success							improved	success	1	1	9	16
12205							improved	success	unable to determine	failure							1	0	9	10
12230	Improved	success	improved	success	improved	success	improved	success	improved	success	healed	success	healed	success	improved	success	1	1	5	6
12247	Worse	failure	improved	success													0	1	5	6
12262											same	failure	improved	success			0	1	12	14
12263							improved	success					improved	success			1	1	9	14
12271	Worse	failure	worse	failure													0	0	5	6
12306	Healed	success	improved	success	improved	success	improved	success	improved	success	improved	success	improved	success	improved	success	1	1	5	6
12325							improved	success			improved	success					1	1	9	12
12335	Improved	success	improved	success													1	1	5	6
12346	Improved	success	improved	success													1	1	5	6
12385							improved	success			improved	success					1	1	9	12
12395	Worse	failure	worse	failure													0	0	5	6
12412							worse	failure			worse	failure					0	0	9	12
12458			improved	success					improved	success							1	1	6	10
12473	Healed	success	improved	success	improved	success	improved	success	healed	success	healed	success	improved	success	improved	success	1	1	5	6
12514							improved	success			improved	success					1	1	9	12
12516	Improved	success	unable to determine	failure													1	0	5	6
12525							improved	success	improved	success							1	1	9	10
12633							improved	success	healed	success							1	1	9	10
12670	Improved	success	improved	success	improved	success	improved	success	improved	success	improved	success	improved	success	improved	success	1	1	5	6
12713							improved	success			same	failure					1	0	9	12
12778							healed	success			healed	success					1	1	9	12
12790							improved	success	same	failure							1	0	9	10
12796	Unable to determine	failure	same	failure													0	0	5	6
12800							improved	success			improved	success					1	1	9	12
12810							improved	success					improved	success			1	1	9	14
12843							improved	success			healed	success					1	1	9	12
12894	Improved	success	unable to determine	failure													1	0	5	6
12910			improved	success					improved	success							1	1	6	10
12925	Improved	success	improved	success													1	1	5	6
12945							improved	success	healed	success							1	1	9	10
12946	Improved	success	improved	success													1	1	5	6
12986	Improved	success	healed	success													1	1	5	6
12989							improved	success			healed	success					1	1	9	12
12990	Improved	success	improved	success													1	1	5	6
13004	Improved	success	improved	success													1	1	5	6
13013							improved	success	improved	success							1	1	9	10
13022							improved	success			improved	success					1	1	9	12
13031	Worse	failure					improved	success									0	1	5	9
13038	Healed	success	healed	success	healed	success	healed	success	improved	success	healed	success	healed	success	improved	success	1	1	5	6
13052							improved	success	healed	success							1	1	9	10
13055											improved	success	improved	success			1	1	12	14
13060	Healed	success	healed	success	improved	success	improved	success	improved	success	healed	success	healed	success	improved	success	1	1	5	6
13084							improved	success	healed	success							1	1	9	10
13128	Improved	success	improved	success													1	1	5	6
13149	Improved	success	worse	failure	same	failure	improved	success	worse	failure	improved	success	improved	success	improved	success	1	0	5	6
13205							improved	success							improved	success	1	1	9	16
13235	Healed	success	improved	success	improved	success	healed	success	worse	failure	improved	success	improved	success	improved	success	1	1	5	6
13256	Improved	success	improved	success													1	1	5	6
13263							improved	success			improved	success					1	1	9	12
13283							healed	success	same	failure							1	0	9	10
13323	Improved	success	improved	success													1	1	5	6
13356	Improved	success	improved	success													1	1	5	6
13364	Improved	success	improved	success													1	1	5	6
13380	Same	failure					improved	success									0	1	5	9
13382													improved	success	improved	success	1	1	14	16
13398							improved	success							improved	success	1	1	9	16
13405							improved	success	healed	success							1	1	9	10
13417	Improved	success	worse	failure	unable to determine	failure	improved	success	improved	success	improved	success	healed	success	healed	success	1	0	5	6
13432	Improved	success	improved	success	improved	success	improved	success	improved	success	improved	success	improved	success	improved	success	1	1	5	6
13471							improved	success			improved	success					1	1	9	12
13479							improved	success					improved	success			1	1	9	14
13516							improved	success			improved	success					1	1	9	12
13559	Improved	success	healed	success													1	1	5	6
13588							improved	success	improved	success							1	1	9	10
13599							improved	success			healed	success					1	1	9	12
13602							improved	success			improved	success					1	1	9	12
13610	Improved	success	improved	success	improved	success	improved	success	improved	success	improved	success	improved	success	improved	success	1	1	5	6
13611							improved	success					healed	success			1	1	9	14
13626	Improved	success	improved	success	same	failure	improved	success	improved	success	healed	success	improved	success	improved	success	1	1	5	6
13652							improved	success	improved	success							1	1	9	10
13675							improved	success			improved	success					1	1	9	12
13685	Improved	success	improved	success	improved	success	improved	success	improved	success	improved	success	improved	success	improved	success	1	1	5	6
13692							improved	success	worse	failure							1	0	9	10
13719							improved	success			improved	success					1	1	9	12
13722	Improved	success	healed	success													1	1	5	6
13725							healed	success	healed	success							1	1	9	10
13733											improved	success	healed	success			1	1	12	14
13743													improved	success	improved	success	1	1	14	16
13753							improved	success					improved	success			1	1	9	14
13755	Improved	success	healed	success													1	1	5	6
13788							improved	success			improved	success					1	1	9	12
13798	Healed	success	healed	success													1	1	5	6
13807	Improved	success	improved	success													1	1	5	6
13811							improved	success	healed	success							1	1	9	10
13815							improved	success	worse	failure							1	0	9	10
13825							improved	success			improved	success					1	1	9	12
13827	Improved	success	improved	success													1	1	5	6
13865							improved	success			improved	success					1	1	9	12
13885	Healed	success	improved	success													1	1	5	6
13902			improved	success					improved	success							1	1	6	10
13906	Improved	success	worse	failure													1	0	5	6
13923	Healed	success	healed	success													1	1	5	6
13931	Healed	success	healed	success													1	1	5	6
13945							improved	success	improved	success							1	1	9	10
13952	Healed	success	healed	success													1	1	5	6
13975	Worse	failure	healed	success													0	1	5	6
13993							improved	success					improved	success			1	1	9	14
13996							improved	success			improved	success					1	1	9	12
13997	Same	failure					improved	success									0	1	5	9
14019	Improved	success	improved	success													1	1	5	6
14036	Improved	success	worse	failure													1	0	5	6
14039							improved	success			improved	success					1	1	9	12
14042											improved	success	improved	success			1	1	12	14
14129							improved	success	improved	success							1	1	9	10
14147	Improved	success	same	failure													1	0	5	6
14190	Improved	success	improved	success	improved	success	improved	success	healed	success	improved	success	healed	success	improved	success	1	1	5	6
14193							improved	success			improved	success					1	1	9	12
14194	Improved	success	improved	success	improved	success	improved	success	healed	success	improved	success	improved	success	improved	success	1	1	5	6
14197	Worse	failure	improved	success													0	1	5	6
14212			improved	success					improved	success							1	1	6	10
14226	Same	failure	worse	failure	same	failure	improved	success	improved	success	improved	success	improved	success	improved	success	0	0	5	6
14234	Improved	success	improved	success													1	1	5	6
14240							healed	success	healed	success							1	1	9	10
14259	Worse	failure	improved	success													0	1	5	6
14262	Improved	success	healed	success													1	1	5	6
14288											healed	success	improved	success			1	1	12	14
14300							improved	success	improved	success							1	1	9	10
14301							improved	success	improved	success							1	1	9	10
14315							healed	success	healed	success							1	1	9	10
14317	Improved	success	healed	success	healed	success	improved	success	improved	success	healed	success	healed	success	improved	success	1	1	5	6
14331	Improved	success	improved	success													1	1	5	6
14336							improved	success							improved	success	1	1	9	16
14340							improved	success			improved	success					1	1	9	12
14341	Improved	success					healed	success									1	1	5	9
14343	Improved	success	worse	failure	improved	success	improved	success	improved	success	improved	success	improved	success	improved	success	1	0	5	6
14353							improved	success			healed	success					1	1	9	12
14359	Improved	success	healed	success													1	1	5	6
14379							improved	success							improved	success	1	1	9	16
14453							improved	success			healed	success					1	1	9	12
14458							same	failure	same	failure							0	0	9	10
14469							same	failure							worse	failure	0	0	9	16
14475							improved	success			improved	success					1	1	9	12
14477	Improved	success	improved	success													1	1	5	6
14479	Improved	success	improved	success	improved	success	improved	success	improved	success	improved	success	improved	success	improved	success	1	1	5	6
14498							improved	success	improved	success							1	1	9	10
14515							improved	success			healed	success					1	1	9	12
14516							improved	success					improved	success			1	1	9	14
14567							healed	success	improved	success							1	1	9	10
14569							improved	success			improved	success					1	1	9	12
14587	Same	failure	same	failure													0	0	5	6
14605	Worse	failure	same	failure													0	0	5	6
14608	Improved	success	improved	success													1	1	5	6
14617	Healed	success	improved	success	improved	success	improved	success	healed	success	improved	success	improved	success	healed	success	1	1	5	6
14654	Improved	success	healed	success													1	1	5	6
14668	Improved	success	improved	success	improved	success	improved	success	improved	success	improved	success	improved	success	improved	success	1	1	5	6
14673							improved	success							improved	success	1	1	9	16
14684							improved	success			improved	success					1	1	9	12
14700							improved	success	improved	success							1	1	9	10
14704											improved	success	improved	success			1	1	12	14
14707							healed	success							improved	success	1	1	9	16
14773							improved	success	healed	success							1	1	9	10
14790	Improved	success	improved	success	improved	success	improved	success	healed	success	improved	success	improved	success	improved	success	1	1	5	6
14819			improved	success					improved	success							1	1	6	10
14825													healed	success	improved	success	1	1	14	16
14828	Improved	success	healed	success	improved	success	improved	success	improved	success	healed	success	improved	success	worse	failure	1	1	5	6
14831							healed	success			healed	success					1	1	9	12
14846	Improved	success	improved	success													1	1	5	6
14867							improved	success	improved	success							1	1	9	10
14885											improved	success	improved	success			1	1	12	14
14904							healed	success			healed	success					1	1	9	12
14954	Healed	success	healed	success													1	1	5	6
14956	Improved	success	improved	success	improved	success	improved	success	improved	success	improved	success	improved	success	improved	success	1	1	5	6
14959	Improved	success	improved	success													1	1	5	6
14978	Improved	success	improved	success													1	1	5	6
